# Supplementary material for: A systematic review on eHealth technology personalization approaches
Source: iScience. 2024 Aug 19;27(9):110771. doi: 10.1016/j.isci.2024.110771 (PMC11406103; doi:10.1016/j.isci.2024.110771)
Supplement: Table S1. PRISMA abstract checklist, related to STAR methods ‘Method Details’ [file mmc1.xlsx]

## Sheet: S0.PRISMA Abstract checklist
Title	A Systematic Review on eHealth Technology Personalization Approaches
Authors	I. ten Klooster, H. Kip, J.E.W.C. van Gemert-Pijnen, R. Crutzen, S.M. Kelders
Structured Abstract
Background	Personalization in eHealth involves segmenting users based on various characteristics, such as user behaviour and demographics, and matching these segments to adaptations of the technology, such as the content or graphical appearance. Despite the widespread use of personalization, there is a lack of comprehensive understanding regarding its application in eHealth technologies. This systematic rev…
Methods	In this systematic review, we searched Scopus, PubMed, EMBASE, PsycINFO, and IEEE Xplore for peer-review journal articles and conference proceedings describing randomized studies evaluating personalized eHealth technologies for any target group without date restrictions. Studies were excluded if the eHealth technology under evaluation did not segment eHealth users into at least two groups or did …
Results	From the 412 studies included, describing 358 eHealth technologies and 576 personalization approaches, we identified 13 distinct clusters. These clusters encompassed various combinations of segmentation variables and technology adaptations, shedding light on the multifaceted nature of personalization in eHealth. Behavioural variables and feedback emerged as predominant elements in current eHealth…
Conclusions	Several gaps were identified in the literature, such as the limited exploration of technology-related variables, the limited focus on user interaction reminders, and a frequent reliance on a single type of variable for personalization. Future research should explore leveraging technology-specific features to attain individualistic segmentation approaches.
Registration	This review was registered with PROSPERO, CRD42021231093 on March 19, 2021 prior to the literature searches, data extraction and data analysis.
Funding	This work was supported by the Netherlands Organization for Scientic Research (NWO), and partners Podotherapy Center Wender, Reggeborgh, DIAVASC and Hospital Group Twente (ZGT) [grant number 628.011.024].
Keywords	eHealth; personalization; tailoring; systematic review; segmentation; adaptation; computational methods
