# Supplementary material for: A systematic review on eHealth technology personalization approaches
Source: iScience. 2024 Aug 19;27(9):110771. doi: 10.1016/j.isci.2024.110771 (PMC11406103; doi:10.1016/j.isci.2024.110771)
Supplement: Table S3. Excluded full texts, related to figure 1 [file mmc3.xlsx]

## Sheet: S2. Excluded Full-Texts
Title	Authors	Published Year	Journal	Volume	Issue	Pages	DOI	Study	Reason
A DASH Diet Recommendation System for Hypertensive Patients Using Machine Learning	R. Sookrah; J. D. Dhowtal; S. Devi Nagowah	2019	2019 7th International Conference on Information and Communication Technology (ICoICT)			2024-06-01	10.1109/ICoICT.2019.8835323	R 2019	Not an evaluation study;
Pilot trial of a tele-rehab intervention to improve outcomes after stroke in Ghana: A feasibility and user satisfaction study	Sarfo F.S.; Adusei N.; Ampofo M.; Kpeme F.K.; Ovbiagele B.	2018	Journal of the Neurological Sciences	387	(Sarfo) Kwame Nkrumah University of Science & Technology, Kumasi, Ghana(Sarfo, Adusei, Ampofo, Kpeme) Komfo Anokye Teaching Hospital, Kumasi, Ghana(Ovbiagele) Medical University of South Carolina, United States	94-97	http://dx.doi.org/10.1016/j.jns.2018.01.039	Sarfo 2018	Not an evaluation study;
Preliminary efficacy and feasibility of referral to exercise specialists, psychologists and provision of a technology-based behavior change support package to promote physical activity in school teachers 'at risk' of, or diagnosed with, type 2 diabetes: T	Murphy M.L.; Lubans D.R.; Cohen K.E.; Robards S.L.; Wilczynska M.; Kennedy S.G.; James E.L.; Brown W.J.; Courneya K.S.; Sigal R.J.; Plotnikoff R.C.	2019	Contemporary Clinical Trials	78	(Murphy, Lubans, Robards, Wilczynska, Kennedy, James, Plotnikoff) University of Newcastle, Australia, Priority Research Centre for Physical Activity and Nutrition, Level 3 Advanced Technology Centre (ATC316), Callaghan, NSW 2308, Australia(Cohen) Universi	53-62	http://dx.doi.org/10.1016/j.cct.2019.01.007	Murphy 2019	Users not segmented in two or more groups;
An eight-week, web-based mindfulness virtual community intervention for students' mental health: Randomized controlled trial	Ahmad F.; El Morr C.; Ritvo P.; Othman N.; Moineddin R.; Ashfaq I.; Bohr Y.; Ferrari M.; Fung W.L.A.; Hartley L.; Maule C.; Mawani A.; McKenzie K.; Williams S.	2020	JMIR Mental Health	7	2	e15520-	http://dx.doi.org/10.2196/15520	Ahmad 2020	eHealth not personalized or tailored;
'Cope, adapt, survive': Trialling an online psychological intervention for parents after their child's cancer treatment	Wakefield C.E.; Sansom-Daly U.M.; Ellis S.J.; Doolan E.L.; Cohn R.J.	2013	Psycho-Oncology	22	SUPPL. 3	-100	http://dx.doi.org/10.1111/j.1099-1611.2013.3393	Wakefield 2013	Not a journal article;
The cameroon mobile phone SMS (CAMPS) trial: A randomized trial of text messaging versus usual care for adherence to antiretroviral therapy	Mbuagbaw L.; Thabane L.; Ongolo-Zogo P.; Lester R.T.; Mills E.J.; Smieja M.; Dolovich L.; Kouanfack C.	2013	Clinical Trials	10	SUPPL. 2	S41-	http://dx.doi.org/10.1177/1740774513497438	Mbuagbaw 2013	Not a journal article;
Technology-driven intervention to improve hypertension outcomes in community health centers	Shelley, D.; Tseng, T.-Y.; Matthews, A.G.; Wu, D.; Ferrari, P.; Cohen, A.; Millery, M.; Ogedegbe, O.; Farrell, L.; Kopal, H.	2011	Am. J. Managed Care	17	SPEC. ISSUE	SP103-SP110		Shelley 2011	Not an evaluation study;
Virtual reality and robotics for neuro-motor rehabilitation of ischemic stroke patients	Steinisch, M.; Guarnieri, B.M.; Haueisen, J.; Serio, A.; Comani, S.	2009	IFMBE Proc.	25	9	61-63	10.1007/978-3-642-03889-1-17	Steinisch 2009	Not an evaluation study;
Enhancing professional competency and healthy lifestyles of middle school health educators through ehealth technology	Liu, C.-H.; Yen, H.-W.; Chiou, S.-Y.; Liao, L.-L.	2009	Taiwain J. Public Health	28	6	475-490		Liu 2009	Article not accessible;
An open trial in the NHS of blues Begone®: A new home based computerized CBT program	Purves, D.G.; Bennett, M.; Wellman, N.	2009	Behav. Cognitive Psychother.	37	5	541-551	10.1017/S1352465809990282	Purves 2009	Not an evaluation study;
Diabetes NetPLAY: A physical activity website and linked email counselling randomized intervention for individuals with type 2 diabetes	Liebreich, T.; Plotnikoff, R.C.; Courneya, K.S.; Boulé, N.	2009	Int. J. Behav. Nutr. Phys. Act.	6		-	10.1186/1479-5868-6-18	Liebreich 2009	Technology manually customized;
Shyness programme: Longer term benefits, cost-effectiveness, and acceptability	Titov, N.; Andrews, G.; Johnston, L.; Schwencke, G.; Choi, I.	2009	Aust. New Zealand J. Psychiatry	43	1	36-44	10.1080/00048670802534424	Titov 2009	eHealth not personalized or tailored;
Randomized controlled trial examining the effectiveness of a tailored self-help smoking-cessation intervention for postsecondary smokers	Travis, H.; Lawrance, K.-A.	2009	J. Am. Coll. Health	57	4	437-444	10.3200/JACH.57.4.437-444	Travis 2009	eHealth not in line with definition;
Improvement of physical activity by a kiosk-based electronic screening and brief intervention in routine primary health care: Patient-initiated versus staff-referred	Leijon, M.; Arvidsson, D.; Nilsen, P.; Ekman, D.S.; Carlfjord, S.; Andersson, A.; Johansson, A.L.; Bendtsen, P.	2011	J. Med. Internet Res.	13	4	-	10.2196/jmir.1745	Leijon 2011	Not an evaluation study;
Effect of a tailored behavior change program on a composite lifestyle change score: A randomized controlled trial	Jacobs, N.; Clays, E.; De Bacquer, D.; De Backer, G.; Dendale, P.; Thijs, H.; De Bourdeaudhuij, I.; Claes, N.	2011	Health Educ. Res.	26	5	886-895	10.1093/her/cyr046	Jacobs 2011	Other than technology customized;
Internet-delivered exposure-based treatment vs. Stress management for irritable bowel syndrome: A randomized trial	Ljótsson, B.; Hedman, E.; Andersson, E.; Hesser, H.; Lindfors, P.; Hursti, T.; Rydh, S.; Rück, C.; Lindefors, N.; Andersson, G.	2011	Am. J. Gastroenterol.	106	8	1481-1491	10.1038/ajg.2011.139	Ljótsson 2011	Users not segmented in two or more groups;
Cost effectiveness of interventions to promote screening for colorectal cancer: A randomized trial	Misra, S.; Lairson, D.R.; Chan, W.; Chang, Y.-C.; Bartholomew, L.K.; Greisinger, A.; McQueen, A.; Vernon, S.W.	2011	J. Prev. Med. Public Health	44	3	101-110	10.3961/jpmph.2011.44.3.101	Misra 2011	Cost-effectiveness study;
Secondary prevention risk interventions via telemedicine and tailored patient education (SPRITE) a randomized trial to improve postmyocardial infarction management	Shah, B.R.; Adams, M.; Peterson, E.D.; Powers, B.; Oddone, E.Z.; Royal, K.; McCant, F.; Grambow, S.C.; Lindquist, J.; Bosworth, H.B.	2011	Circ. Cardiovasc. Qual. Outcomes	4	2	235-242	10.1161/CIRCOUTCOMES.110.951160	Shah 2011	Other than technology customized;
A randomized trial of internet and telephone treatment for smoking cessation	Graham, A.L.; Cobb, N.K.; Papandonatos, G.D.; Moreno, J.L.; Kang, H.; Tinkelman, D.G.; Bock, B.C.; Niaura, R.S.; Abrams, D.B.	2011	Arch. Intern. Med.	171	1	46-53	10.1001/archinternmed.2010.451	Graham 2011	Unclear how customized;
A telephone intervention for substance-using adult male perpetrators of intimate partner violence	Mbilinyi, L.F.; Neighbors, C.; Walker, D.D.; Roffman, R.A.; Zegree, J.; Edleson, J.; O'Rourke, A.	2011	Res. Soc. Work Pract.	21	1	43-56	10.1177/1049731509359008	Mbilinyi 2011	Technology manually customized;
Evaluation of a Web-based intervention to promote hand hygiene: exploratory randomized controlled trial.	Yardley, L.; Miller, S.; Schlotz, W.; Little, P.	2011	J. Med. Internet Res.	13	4	-	10.2196/jmir.1963	Yardley 2011	Rules unclear;
Improving the Effectiveness of Computer-Delivered Personalized Drinking Feedback Interventions for College Students	Jouriles, E.N.; Brown, A.S.; Rosenfield, D.; McDonald, R.; Croft, K.; Leahy, M.M.; Walters, S.T.	2010	Psychol. Addict. Behav.	24	4	592-599	10.1037/a0020830	Jouriles 2010	Secondary analysis;
Engagement and retention: Measuring breadth and depth of participant use of an online intervention	Couper, M.P.; Alexander, G.L.; Zhang, N.; Little, R.J.A.; Maddy, N.; Nowak, M.A.; McClure, J.B.; Calvi, J.J.; Rolnick, S.J.; Stopponi, M.A.; Johnson, C.C.	2010	J. Med. Internet Res.	12	4	e52p.1-e52p.15	10.2196/jmir.1430	Couper 2010	Outcomes not related to health or wellbeing;
An internet-based approach to enhance self-management of chronic low back pain in the Italian-speaking population of Switzerland: Results from a pilot study	Schulz, P.J.; Rubinell, S.; Hartung, U.	2007	Int. J. Public Health	52	5	286-294	10.1007/s00038-007-5127-9	Schulz 2007	Users not segmented in two or more groups;
Randomized clinical trial of an Internet-based versus brief office intervention for adolescent smoking cessation	Patten, C.A.; Croghan, I.T.; Meis, T.M.; Decker, P.A.; Pingree, S.; Colligan, R.C.; Dornelas, E.A.; Offord, K.P.; Boberg, E.W.; Baumberger, R.K.; Hurt, R.D.; Gustafson, D.H.	2006	Patient Educ. Couns.	64	2024-03-01	249-258	10.1016/j.pec.2006.03.001	Patten 2006	eHealth not personalized or tailored;
The Mediterranean Eating in Scotland Experience project: Evaluation of an Internet-based intervention promoting the Mediterranean diet	Papadaki, A.; Scott, J.A.	2005	Br. J. Nutr.	94	2	290-298	10.1079/BJN20051476	Papadaki 2005	Not an evaluation study;
Use of interactive health communication to affect smoking intentions in middle school students: A pilot test of the "headbutt" risk assessment program	Shegog, R.; McAlister, A.L.; Hu, S.; Ford, K.C.; Meshack, A.F.; Peters, R.J.	2005	Am. J. Health Promot.	19	5	334-338	10.4278/0890-1171-19.5.334	Shegog 2005	Not an evaluation study;
Multicomponent Internet continuing medical education to promote chlamydia screening	Allison, J.J.; Kiefe, C.I.; Wall, T.; Casebeer, L.; Ray, M.N.; Spettell, C.M.; Hook III, E.W.; Oh, M.K.; Person, S.D.; Weissman, N.W.	2005	Am. J. Prev. Med.	28	3	285-290	10.1016/j.amepre.2004.12.013	Allison 2005	Not on the microlevel;
Development of Web-based intervention system for periodontal health: A pilot study in the workplace	Ojima, M.; Hanioka, T.; Kuboniwa, M.; Nagata, H.; Shizukuishi, S.	2003	Med. Informatics Internet Med.	28	4	291-298	10.1080/14639230310001617823	Ojima 2003	No rules for segmentation-customization or not described;
Effects of a telephone-based psychosocial intervention for patients awaiting lung transplantation	Napolitano, M.A.; Babyak, M.A.; Palmer, S.; Tapson, V.; Davis, R.D.; Blumenthal, J.A.	2002	Chest	122	4	1176-1184	10.1378/chest.122.4.1176	Napolitano 2002	eHealth not in line with definition;
Effectiveness of guided internet-based interventions in the indicated prevention of depression in green professions (PROD-A): Results of a pragmatic randomized controlled trial	Braun, L.; Titzler, I.; Terhorst, Y.; Freund, J.; Thielecke, J.; Ebert, D.D.; Baumeister, H.	2021	J. Affective Disord.	278		658-671	10.1016/j.jad.2020.09.066	Braun 2021	Users not segmented in two or more groups;
A Randomised Controlled Trial Study of the Effects of a Digital Divorce Platform on Mental and Physical Health	Sander, S.; Hald, G.M.; Cipric, A.; Øverup, C.S.; Strizzi, J.M.; Gad Kjeld, S.; Lange, T.	2020	Appl. Psychol: Health Well-Being	12	3	863-886	10.1111/aphw.12213	Sander 2020	Users not segmented in two or more groups;
A digital decision support system (selfBACK) for improved self-management of low back pain: A pilot study with 6-week follow-up	Sandal, L.F.; Øverås, C.K.; Nordstoga, A.L.; Wood, K.; Bach, K.; Hartvigsen, J.; Søgaard, K.; Mork, P.J.	2020	Pilot Feasibility Stud.	6	1	-	10.1186/s40814-020-00604-2	Sandal 2020	Not an evaluation study;
Effect of Smartphone-Based Lifestyle Coaching App on Community-Dwelling Population With Moderate Metabolic Abnormalities: Randomized Controlled Trial	Cho, S.M.J.; Lee, J.H.; Shim, J.-S.; Yeom, H.; Lee, S.J.; Jeon, Y.W.; Kim, H.C.	2020	J Med Internet Res	22	10	e17435-	10.2196/17435	Cho 2020	Technology manually customized;
An internet-based tailored feedback intervention for smoking cessation	Rojewski, Alana M.	2014	Dissertation Abstracts International: Section B: The Sciences and Engineering	74	8-B(E)	-		Rojewski 2014	Not a journal article;
Evaluating personalized feedback intervention framing with a randomized controlled trial to reduce young adult alcohol-related sexual risk taking	Lewis, Melissa A.; Rhew, Isaac C.; Fairlie, Anne M.; Swanson, Alex; Anderson, Judyth; Kaysen, Debra	2018	Prevention Science			-	10.1007/s11121-018-0879-4	Lewis 2018	Duplicate;
Brief online interventions for LGBTQ young adult mental and behavioral health: A randomized controlled trial in a high-stigma, low-resource context	Pachankis, John E.; Williams, Stacey L.; Behari, Kriti; Job, Sarah; McConocha, Erin M.; Chaudoir, Stephenie R.	2020	Journal of Consulting and Clinical Psychology	88	5	429-444	10.1037/ccp0000497	Pachankis 2020	eHealth not personalized or tailored;
Effectiveness of self-management programme in people with chronic kidney disease: A pragmatic randomized controlled trial	Nguyen, Nguyet Thi; Douglas, Clint; Bonner, Ann	2019	Journal of Advanced Nursing	75	3	652-664		Nguyen 2019	eHealth not in line with definition;
A web-based intervention with culturally tailored messages to improve mental health among asian international students with mild-to-moderate depression: A pilot randomized controlled trial	Jin, Lan	2018	Dissertation Abstracts International: Section B: The Sciences and Engineering	79	7-B(E)	-		Jin 2018	Not a journal article;
The effects of internet-delivered intervention for promoting physical activity	Uechi, Hiroaki; Tan, Nobusuke	2015	Japanese Journal of Health Psychology	28	2	65-72	10.11560/jahp.28.2_65	Uechi 2015	Not an evaluation study;
Choosing health: An online intervention to change eating/exercise (project choice)	Maurer, Stacey Nicole	2017	Dissertation Abstracts International: Section B: The Sciences and Engineering	77	8-B(E)	-		Maurer 2017	Not a journal article;
A pilot evaluation of wwwtreatyourpaincom: An interactive empirically based intervention for the management of persistent pain in older adults	Mercer, Victoria Elizabeth	2012	Dissertation Abstracts International: Section B: The Sciences and Engineering	72	12-B	7692-7692		Mercer 2012	Not a journal article;
Effects of a tailored web-based educational intervention on Taiwanese women's mammography-related perceptions and intentions	Lin, Zu-Chun	2008	Dissertation Abstracts International: Section B: The Sciences and Engineering	69	2-B	934-934		Lin 2008	Not a journal article;
Effects on cyberporn consumption of an adapted online motivational interviewing intervention with personalized feedback with or without an accountability partner	Lee, John Y.	2012	Dissertation Abstracts International: Section B: The Sciences and Engineering	73	3-B	1851-1851		Lee 2012	Not a journal article;
Web-based intervention for alcohol use in women of childbearing potential	Howlett, Katia Delrahim	2010	Dissertation Abstracts International: Section B: The Sciences and Engineering	71	4-B	2351-2351		Howlett 2010	Not a journal article;
Effectiveness of an online personalized feedback intervention for young adult problem drinkers	Rocha, Tracey L.	2013	Dissertation Abstracts International: Section B: The Sciences and Engineering	74	2-B(E)	-		Rocha 2013	Not a journal article;
Integrating text-messaging and web-based interventions to improve physical activity and nutrition among college students	O'Brien, Lauren M.	2015	Dissertation Abstracts International: Section B: The Sciences and Engineering	76	3-B(E)	-		O'Brien 2015	Not a journal article;
The development and evaluation of a web-based intervention to increase safer sexual behavior among undergraduate students: A randomized controlled trial of a theoretically-driven intervention	Shearer, Erika M.	2015	Dissertation Abstracts International: Section B: The Sciences and Engineering	76	2-B(E)	-		Shearer 2015	Not a journal article;
The effects of personalized boosters for a computerized intervention targeting college student drinking	Braitman, Abby L.	2013	Dissertation Abstracts International: Section B: The Sciences and Engineering	73	9-B(E)	-		Braitman 2013	Not a journal article;
Promoting well-being: The effectiveness of an individually-tailored physical activity intervention for young adults	Mack, Diane E.; Wilson, Philip M.; Blais, Louise T.; Gilchrist, Jenna D.; Meldrum, Lindsay S.	2013	Psychology of well-being: Theory, perspectives and practice.			43-56		Mack 2013	Duplicate;
Enhancing epilepsy self-management and quality of life for adults with epilepsy with varying social and educational backgrounds using PAUSE to Learn Your Epilepsy	Pandey, D.K.; Dasgupta, R.; Levy, J.; Wang, H.; Serafini, A.; Habibi, M.; Song, W.; Shafer, P.O.; Loeb, J.A.	2020	Epilepsy Behav.	111		-	10.1016/j.yebeh.2020.107228	Pandey 2020	Not an evaluation study;
Impact of a blended periconception lifestyle care approach on lifestyle behaviors: Before-and-after study	van der Windt, M.; van der Kleij, R.M.; Snoek, K.M.; Willemsen, S.P.; Dykgraaf, R.H.M.; Laven, J.S.E.; Schoenmakers, S.; Steegers-Theunissen, R.P.M.	2020	J. Med. Internet Res.	22	9	-	10.2196/19378	vanderWindt 2020	Not an evaluation study;
The influence of three modes of human support on attrition and adherence to a web- And mobile app-based mental health promotion intervention in a nonclinical cohort: Randomized comparative study	Renfrew, M.E.; Morton, D.P.; Morton, J.K.; Hinze, J.S.; Przybylko, G.; Craig, B.A.	2020	J. Med. Internet Res.	22	9	-	10.2196/19945	Renfrew 2020	Unclear how customized;
User experience and effects of an individually tailored transdiagnostic internet-based and mobile-supported intervention for anxiety disorders: Mixed-methods study	Weisel, K.K.; Zarski, A.-C.; Berger, T.; Krieger, T.; Moser, C.T.; Schaub, M.P.; Görlich, D.; Berking, M.; Ebert, D.D.	2020	J. Med. Internet Res.	22	9	-	10.2196/16450	Weisel 2020	Not an evaluation study;
The effects of a pain psychology and neuroscience self-evaluation internet intervention: A randomized controlled trial	Kohns, D.J.; Urbanik, C.P.; Geisser, M.E.; Schubiner, H.; Lumley, M.A.	2020	Clin. J. Pain	36	9	683-692	10.1097/AJP.0000000000000857	Kohns 2020	eHealth not personalized or tailored;
A national e-health program for the prevention and management of overweight and obesity in childhood and adolescence in Greece	Tragomalou, A.; Moschonis, G.; Kassari, P.; Papageorgiou, I.; Genitsaridi, S.-M.; Karampatsou, S.; Manios, Y.; Charmandari, E.	2020	Nutrients	12	9	2015-01-01	10.3390/nu12092858	Tragomalou 2020	Not an evaluation study;
Tailored approach to sleep health education (TASHE): A randomized controlled trial of a web-based application	Jean-Louis, G.; Robbins, R.; Williams, N.J.; Allegrante, J.P.; Rapoport, D.M.; Cohall, A.; Ogedegbe, G.	2020	J. Clin. Sleep Med.	16	8	1331-1341	10.5664/jcsm.8510	Jean-Louis 2020	Users not segmented in two or more groups;
Effects of an Innovative Telerehabilitation Intervention for People With Parkinson's Disease on Quality of Life, Motor, and Non-motor Abilities	Isernia, S.; Di Tella, S.; Pagliari, C.; Jonsdottir, J.; Castiglioni, C.; Gindri, P.; Salza, M.; Gramigna, C.; Palumbo, G.; Molteni, F.; Baglio, F.; HEAD Study Group	2020	Front. Neurol.	11		-	10.3389/fneur.2020.00846	Isernia 2020	Not an evaluation study;
Construal beliefs moderate the usability and effectiveness of a novel healthy eating mobile app	Price, M.; Higgs, S.; Wilkinson, L.; Lee, M.; Embling, R.; Kuberka, P.; Hamill, A.; Collier, J.; Keable-Steer, S.; Reitmaier, T.; Mukhopadhyay, S.; Lindsay, S.	2020	Physiol. Behav.	222		-	10.1016/j.physbeh.2020.112941	Price 2020	Not an evaluation study;
Smartphone app with an accelerometer enhances patients’ physical activity following elective orthopedic surgery: A pilot study	van Dijk-Huisman, H.C.; Weemaes, A.T.R.; Boymans, T.A.E.J.; Lenssen, A.F.; de Bie, R.A.	2020	Sensors	20	15	2019-01-01	10.3390/s20154317	vanDijk-Huisman 2020	Not an evaluation study;
Erratum: Correction: Effectiveness of a Web-Based Tailored Intervention With Virtual Assistants Promoting the Acceptability of HPV Vaccination Among Mothers of Invited Girls: Randomized Controlled Trial (Journal of medical Internet research)	Pot, M.; Paulussen, T.G.; Ruiter, R.A.; Eekhout, I.; de Melker, H.E.; Spoelstra, M.E.; van Keulen, H.M.	2020	J. Med. Internet Res.	22	7	e22565-	10.2196/22565	Pot 2020	Erratum;
Dose-Response Relationship of a Web-Based Tailored Intervention Promoting Human Papillomavirus Vaccination: Process Evaluation of a Randomized Controlled Trial	Pot, M.; Paulussen, T.G.; Ruiter, R.A.; Mollema, L.; Hofstra, M.; Van Keulen, H.M.	2020	J. Med. Internet Res.	22	7	e14822-	10.2196/14822	Pot 2020	Not an evaluation study;
Internet-based self-management support after high-altitude climate treatment for severe asthma: Randomized controlled trial	Beerthuizen, T.; Rijssenbeek-Nouwens, L.H.; Van Koppen, S.M.; Khusial, R.J.; Snoeck-Stroband, J.B.; Sont, J.K.	2020	J. Med. Internet Res.	22	7	-	10.2196/13145	Beerthuizen 2020	Technology manually customized;
Piloting a digitally-mediated social story intervention for autistic children led by teachers within naturalistic school settings	Smith, E.; Toms, P.; Constantin, A.; Johnson, H.; Harding, E.; Brosnan, M.	2020	Res. Autism Spectr. Disord.	75		-	10.1016/j.rasd.2020.101533	Smith 2020	Not an evaluation study;
Development and Feasibility of MindChip™: A Social Emotional Telehealth Intervention for Autistic Adults	Tang, J.S.Y.; Falkmer, M.; Chen, N.T.M.; Bӧlte, S.; Girdler, S.	2020	J. Autism Dev. Disord.			-	10.1007/s10803-020-04592-3	Tang 2020	Other than technology customized;
Internet-based cognitive behavioural therapy for depression and anxiety among Arabic-speaking individuals in Sweden: a pilot randomized controlled trial	Lindegaard, T.; Seaton, F.; Halaj, A.; Berg, M.; Kashoush, F.; Barchini, R.; Ludvigsson, M.; Sarkohi, A.; Andersson, G.	2020	Cogn. Behav. Ther.			-	10.1080/16506073.2020.1771414	Lindegaard 2020	Technology manually customized;
Individually Tailored Internet-Based Cognitive-Behavioral Therapy for Daily Functioning in Patients with Parkinson's Disease: A Randomized Controlled Trial	Kraepelien, M.; Schibbye, R.; Månsson, K.; Sundström, C.; Riggare, S.; Andersson, G.; Lindefors, N.; Svenningsson, P.; Kaldo, V.	2020	J. Parkinson's Dis.	10	2	653-664	10.3233/JPD-191894	Kraepelien 2020	Technology manually customized;
Effectiveness of a Guided Web-Based Self-help Intervention to Prevent Depression in Patients with Persistent Back Pain: The PROD-BP Randomized Clinical Trial	Sander, L.B.; Paganini, S.; Terhorst, Y.; Schlicker, S.; Lin, J.; Spanhel, K.; Buntrock, C.; Ebert, D.D.; Baumeister, H.	2020	JAMA Psychiatry			-	10.1001/jamapsychiatry.2020.1021	Sander 2020	Other than technology customized;
Contextual assessment: evaluating a novel self-guided online therapeutic assessment	Levis, M.; Levis, A.J.	2020	Int. J. Psychiatry Clin. Pract.			2024-10-01	10.1080/13651501.2020.1794010	Levis 2020	eHealth not personalized or tailored;
Enhancing survivorship care planning for patients with localized prostate cancer using a couple-focused web-based, mHealth program: the results of a pilot feasibility study	Song, L.; Guo, P.; Tan, X.; Chen, R.C.; Nielsen, M.E.; Birken, S.A.; Koontz, B.F.; Northouse, L.L.; Mayer, D.K.	2020	J. Cancer Survivorship			-	10.1007/s11764-020-00914-7	Song 2020	Users not segmented in two or more groups;
AMTRA: a multicentered experience of a web-based monitoring and tailored toxicity management system for cancer patients	Rasschaert, M.; Vulsteke, C.; De Keersmaeker, S.; Vandenborne, K.; Dias, S.; Verschaeve, V.; Vuylsteke, P.; Brussel, I.V.; Ravelingien, J.; Dam, P.V.; Segelov, E.; Peeters, M.	2020	Supportive Care Cancer			-	10.1007/s00520-020-05550-6	Rasschaert 2020	Not on the microlevel;
A physical activity and diet program delivered by artificially intelligent virtual health coach: Proof-of-concept study	Maher, C.A.; Davis, C.R.; Curtis, R.G.; Short, C.E.; Murphy, K.J.	2020	JMIR mHealth uHealth	8	7	-	10.2196/17558	Maher 2020	Not an evaluation study;
Feasibility study of a 10-week community-based program using the WalkWithMe application on physical activity, walking, fatigue and cognition in persons with Multiple Sclerosis	Van Geel, F.; Geurts, E.; Abasıyanık, Z.; Coninx, K.; Feys, P.	2020	Mult. Scler. Relat. Disord.	42		-	10.1016/j.msard.2020.102067	VanGeel 2020	Not an evaluation study;
Preliminary results from a pragmatic clinical trial of MYPEEPS mobile to improve HIV prevention behaviors in young men	Schnall, R.; Kuhns, L.; Pearson, C.; Bruce, J.; Batey, D.S.; Radix, A.; Belkind, U.; Hidalgo, M.A.; Hirshfield, S.; Ganzhorn, S.; Garofalo, R.	2020	Stud. Health Technol. Informatics	270		1365-1366	10.3233/SHTI200444	Schnall 2020	eHealth not personalized or tailored;
A randomized controlled trial of the Effects of a telehealth educational intervention on medication adherence and disease activity in rheumatoid arthritis patients	Song, Y.; Reifsnider, E.; Zhao, S.; Xie, X.; Chen, H.	2020	J. Adv. Nurs.	76	5	1172-1181	10.1111/jan.14319	Song 2020	eHealth not in line with definition;
A personalized behavioral intervention implementing mHealth technologies for older adults: A pilot feasibility study	Li, J.; Hodgson, N.; Lyons, M.M.; Chen, K.-C.; Yu, F.; Gooneratne, N.S.	2020	Geriatr. Nurs.	41	3	313-319	10.1016/j.gerinurse.2019.11.011	Li 2020	Not an evaluation study;
Effect of an mHealth intervention using a pedometer app with full in-person counseling on body composition of overweight adults: Randomized controlled weight loss trial	Hernández-Reyes, A.; Cámara-Martos, F.; Molina-Luque, R.; Moreno-Rojas, R.	2020	JMIR mHealth uHealth	8	5	-	10.2196/16999	Hernández-Reyes 2020	Other than technology customized;
Optimizing text messages to promote engagement with internet smoking cessation treatment: Results from a factorial screening experiment	Graham, A.L.; Papandonatos, G.D.; Jaco, M.A.; Amato, M.S.; Cha, S.; Cohn, A.M.; Abro, L.C.; Whittaker, R.	2020	J. Med. Internet Res.	22	4	-	10.2196/17734	Graham 2020	Outcomes not related to health or wellbeing;
The impact of an mHealth app on knowledge, skills and anxiety about dressing changes: A randomized controlled trial	Chang, H.-Y.; Hou, Y.-P.; Yeh, F.-H.; Lee, S.-S.	2020	J. Adv. Nurs.	76	4	1046-1056	10.1111/jan.14287	Chang 2020	eHealth not personalized or tailored;
A mobile health solution complementing psychopharmacology-supported smoking cessation: Randomized controlled trial	Carrasco-Hernandez, L.; Jódar-Sánchez, F.; Núñez-Benjumea, F.; Conde, J.M.; González, M.M.; Civit-Balcells, A.; Hors-Fraile, S.; Parra-Calderón, C.L.; Bamidis, P.D.; Ortega-Ruiz, F.	2020	J. Med. Internet Res.	22	4	-	10.2196/17530	Carrasco-Hernandez 2020	Duplicate;
The effect of active plus, a computer-tailored physical activity intervention, on the physical activity of older adults with chronic illness(es)-A cluster randomized controlled trial	Volders, E.; Bolman, C.A.W.; De Groot, R.H.M.; Verboon, P.; Lechner, L.	2020	Int. J. Environ. Res. Public Health	17	7	-	10.3390/ijerph17072590	Volders 2020	Unclear how customized;
The Effects of a Mobile Wellness Intervention with Fitbit Use and Goal Setting for Workers	Lee, S.-H.; Ha, Y.; Jung, M.; Yang, S.; Kang, W.-S.	2019	Telemedicine. e-Health	25	11	1115-1122	10.1089/tmj.2018.0185	Lee 2019	Not an evaluation study;
Destress 9-1-1 - An online mindfulness-based intervention in reducing stress among emergency medical dispatchers: A randomised controlled trial	Lilly, M.; Calhoun, R.; Painter, I.; Beaton, R.; Stangenes, S.; Revere, D.; Baseman, J.; Meischke, H.	2019	Occup. Environ. Med.	76	10	705-711	10.1136/oemed-2018-105598	Lilly 2019	Users not segmented in two or more groups;
Technology Based Intervention to Improve Social Skills in Students on Autism Spectrum)	Singhal, K.; Neeraj; Garg, S.	2019	Int. Conf. Recent Dev. Control, Autom. Power Eng., RDCAPE			242-246	10.1109/RDCAPE47089.2019.8979049	Singhal 2019	Not an evaluation study;
Association of Multifaceted Mobile Technology-Enabled Primary Care Intervention with Cardiovascular Disease Risk Management in Rural Indonesia	Patel, A.; Praveen, D.; Maharani, A.; Oceandy, D.; Pilard, Q.; Kohli, M.P.S.; Sujarwoto, S.; Tampubolon, G.	2019	JAMA Cardiol.	4	10	978-986	10.1001/jamacardio.2019.2974	Patel 2019	Not an evaluation study;
A randomized controlled trial testing a virtual perspective-taking intervention to reduce race and socioeconomic status disparities in pain care	Hirsh, A.T.; Miller, M.M.; Hollingshead, N.A.; Anastas, T.; Carnell, S.T.; Lok, B.C.; Chu, C.; Zhang, Y.; Robinson, M.E.; Kroenke, K.; Ashburn-Nardo, L.	2019	Pain	160	10	2229-2240	10.1097/j.pain.0000000000001634	Hirsh 2019	Outcomes not related to health or wellbeing;
Efficacy of an m-Health Physical Activity and Sleep Health Intervention for Adults: A Randomized Waitlist-Controlled Trial	Murawski, B.; Plotnikoff, R.C.; Rayward, A.T.; Oldmeadow, C.; Vandelanotte, C.; Brown, W.J.; Duncan, M.J.	2019	Am. J. Prev. Med.	57	4	503-514	10.1016/j.amepre.2019.05.009	Murawski 2019	Technology manually customized;
Incorporating behavioral trigger messages into a mobile health app for chronic disease management: Randomized clinical feasibility trial in diabetes	Sittig, S.; Wang, J.; Iyengar, S.; Myneni, S.; Franklin, A.	2020	JMIR mHealth uHealth	8	3	-	10.2196/15927	Sittig 2020	Outcomes not related to health or wellbeing;
Effectiveness of web-based personalised e‑Coaching lifestyle interventions	Yousuf, H.; Reintjens, R.; Slipszenko, E.; Blok, S.; Somsen, G.A.; Tulevski, I.I.; Hofstra, L.	2019	Neth. Heart J.	27	1	24-29	10.1007/s12471-018-1200-7	Yousuf 2019	Not an evaluation study;
A Digital Lifestyle Program in Outpatient Treatment of Type 2 Diabetes: A Randomized Controlled Study	Hilmarsdóttir, E.; Sigurðardóttir, Á.K.; Arnardóttir, R.H.	2020	J. Diabetes Sci. Technol.			-	10.1177/1932296820942286	Hilmarsdóttir 2020	Other than technology customized;
Effectiveness of a Hospital-Based Computerized Decision Support System on Clinician Recommendations and Patient Outcomes: A Randomized Clinical Trial	Moja, L.; Polo Friz, H.; Capobussi, M.; Kwag, K.; Banzi, R.; Ruggiero, F.; González-Lorenzo, M.; Liberati, E.G.; Mangia, M.; Nyberg, P.; Kunnamo, I.; Cimminiello, C.; Vighi, G.; Grimshaw, J.M.; Delgrossi, G.; Bonovas, S.	2019	JAMA Netw Open	2	12	e1917094-	10.1001/jamanetworkopen.2019.17094	Moja 2019	eHealth not personalized or tailored;
Development and proof of concept of a blended physiotherapeutic intervention for patients with non-specific low back pain	Kloek, C.J.J.; van Tilburg, M.L.; Staal, J.B.; Veenhof, C.; Bossen, D.	2019	Physiotherapy	105	4	483-491	10.1016/j.physio.2018.12.006	Kloek 2019	Not an evaluation study;
Feasibility of a mhealth approach to nutrition counseling in an appalachian state	Olfert, M.D.; Barr, M.L.; Hagedorn, R.L.; Long, D.M.; Haggerty, T.S.; Weimer, M.; Golden, J.; Maurer, M.A.; Cochran, J.D.; Hendershot, T.; Whanger, S.L.; Mason, J.D.; Hodder, S.L.	2019	J. Pers. Med.	9	4	-	10.3390/jpm9040050	Olfert 2019	Not an evaluation study;
Evaluation of an online knowledge translation intervention to promote cancer risk reduction behaviours: Findings from a randomized controlled trial	Neil-Sztramko, S.E.; Belita, E.; Levinson, A.J.; Boyko, J.; Dobbins, M.	2019	BMC Cancer	19	1	-	10.1186/s12885-019-6361-2	Neil-Sztramko 2019	Users not segmented in two or more groups;
Erratum: Figure Correction: Medium-Term Effects of a Tailored Web-Based Parenting Intervention to Reduce Adolescent Risk of Depression and Anxiety: 12-Month Findings From a Randomized Controlled Trial (Journal of medical Internet research (2019) 21 8 (e13	Yap, M.B.H.; Cardamone-Breen, M.C.; Rapee, R.M.; Lawrence, K.A.; Mackinnon, A.J.; Mahtani, S.; Jorm, A.F.	2019	J. Med. Internet Res.	21	8	e15915-	10.2196/15915	Yap 2019	Erratum;
Mamma Mia - A randomized controlled trial of an internet-based intervention for perinatal depression	Haga, S.M.; Drozd, F.; Lisoy, C.; Wentzel-Larsen, T.; Slinning, K.	2019	Psychol. Med.	49	11	1850-1858	10.1017/S0033291718002544	Haga 2019	eHealth not personalized or tailored;
Impact of patient-centred home telehealth programme on outcomes in heart failure	Srivastava, A.; Do, J.-M.; Sales, V.L.; Ly, S.; Joseph, J.	2019	J. Telemed. Telecare	25	7	425-430	10.1177/1357633X18775852	Srivastava 2019	Technology manually customized;
Exploring the feasibility and acceptability of the contents, design, and functionalities of an online intervention promoting mental health, wellbeing, and study skills in Higher Education students	Papadatou-Pastou, M.; Campbell-Thompson, L.; Barley, E.; Haddad, M.; Lafarge, C.; McKeown, E.; Simeonov, L.; Tzotzoli, P.	2019	Int. J. Ment. Health Syst.	13	1	-	10.1186/s13033-019-0308-5	Papadatou-Pastou 2019	Outcomes not related to health or wellbeing;
Internet administered guided self-help versus individualized e-mail therapy: A randomized trial of two versions of CBT for major depression	Vernmark, K.; Lenndin, J.; Bjärehed, J.; Carlsson, M.; Karlsson, J.; Öberg, J.; Carlbring, P.; Eriksson, T.; Andersson, G.	2010	Behav. Res. Ther.	48	5	368-376	10.1016/j.brat.2010.01.005	Vernmark 2010	Technology manually customized;
Cost analyses of a web-based behavioral intervention to enhance fruit and vegetable consumption	Sukhanova, A.; Ritzwoller, D.P.; Alexander, G.; Calvi, J.H.; Carlier, C.; McClure, J.B.; Rolnick, S.; Johnson, C.	2009	Int. J. Behav. Nutr. Phys. Act.	6		-	10.1186/1479-5868-6-92	Sukhanova 2009	Cost-effectiveness study;
Follow-up of a web-based tailored intervention promoting the Mediterranean diet in Scotland	Papadaki, A.; Scott, J.A.	2008	Patient Educ. Couns.	73	2	256-263	10.1016/j.pec.2008.05.030	Papadaki 2008	Not an evaluation study;
One-year follow-up results of a randomized controlled clinical trial on internet-based cognitive behavioural therapy for subthreshold depression in people over 50 years	Spek, V.; Cuijpers, P.; Nyklíček, I.; Smits, N.; Riper, H.; Keyzer, J.; Pop, V.	2008	Psychol. Med.	38	5	635-639	10.1017/S0033291707002590	Spek 2008	eHealth not personalized or tailored;
The development and effects of an integrated symptom management program for prevention of recurrent cardiac events after percutaneous coronary intervention	Son, Y.-J.	2008	J. Korean Acad. Nurs.	38	2	217-228	10.4040/jkan.2008.38.2.217	Son 2008	Not in English, Dutch or German language;
Internet-based cognitive behavioural therapy for subthreshold depression in people over 50 years old: A randomized controlled clinical trial	Spek, V.; Nyklíček, I.; Smits, N.; Cuijpers, P.; Riper, H.; Keyzer, J.; Pop, V.	2007	Psychol. Med.	37	12	1797-1806	10.1017/S0033291707000542	Spek 2007	eHealth not personalized or tailored;
Comparison of face-to-face and internet interventions for body image and eating problems in adult women: An RCT	Paxton, S.J.; McLean, S.A.; Gollings, E.K.; Faulkner, C.; Wertheim, E.H.	2007	Int. J. Eating Disord.	40	8	692-704	10.1002/eat.20446	Paxton 2007	Other than technology customized;
A randomized, controlled proof-of-concept trial of an internet-based, therapist-assisted self-management treatment for posttraumatic stress disorder	Litz, B.T.; Engel, C.C.; Bryant, R.A.; Papa, A.	2007	Am. J. Psychiatry	164	11	1676-1683	10.1176/appi.ajp.2007.06122057	Litz 2007	Users not segmented in two or more groups;
A 1.5-year follow-up of an internet-based intervention for complicated grief	Wagner, B.; Maercker, A.	2007	J. Trauma. Stress	20	4	625-629	10.1002/jts.20230	Wagner 2007	eHealth not personalized or tailored;
A Tailored Intervention for PAP Adherence: The SCIP-PA Trial	Sawyer, A.M.; King, T.S.; Weaver, T.E.; Sawyer, D.A.; Varrasse, M.; Franks, J.; Watach, A.; Kolanowski, A.M.; Richards, K.C.	2019	Behav. Sleep Med.	17	1	49-69	10.1080/15402002.2016.1276018	Sawyer 2019	eHealth not in line with definition;
On-Line Personalized Feedback Intervention for Negative Affect and Cannabis: A Pilot Randomized Controlled Trial	Buckner, J.D.; Zvolensky, M.J.; Lewis, E.M.	2019	Exp. Clin. Psychopharmacol.			-	10.1037/pha0000304	Buckner 2019	Duplicate;
Randomized trial of planning tools to reduce unhealthy snacking: Implications for health literacy	Ayre, J.; Bonner, C.; Cvejic, E.; McCaffery, K.	2019	PLoS ONE	14	1	-	10.1371/journal.pone.0209863	Ayre 2019	Users not segmented in two or more groups;
Evaluating the Effect of Monitoring through Telephone (Tele-Monitoring) on Self-Care Behaviors and Readmission of Patients with Heart Failure after Discharge	Negarandeh, R.; Zolfaghari, M.; Bashi, N.; Kiarsi, M.	2019	Appl. Clin. Informatics	10	2	261-268	10.1055/s-0039-1685167	Negarandeh 2019	eHealth not in line with definition;
A novel web application (Foodcoach) to monitor and improve eating behaviors: Pilot randomized controlled trial	Trojaniello, D.; Sacchitelli, F.; Massa, E.; Vismara, P.; Sanna, A.	2019	Multi Conf. Comput. Sci. Inf. Syst., MCCSIS - Proc. Int. Conf. e-Health			134-142	10.33965/eh2019_201910l017	Trojaniello 2019	Not a journal article;
Web-based exercise as an effective complementary treatment for patients with nonalcoholic fatty liver disease: Intervention study	Pfirrmann, D.; Huber, Y.; Schattenberg, J.M.; Simon, P.	2019	J. Med. Internet Res.	21	1	-	10.2196/11250	Pfirrmann 2019	Not an evaluation study;
Peripartum Management of Gestational Diabetes Using a Digital Health Care Service: A Pilot, Randomized Controlled Study	Sung, J.-H.; Lee, D.Y.; Min, K.P.; Park, C.-Y.	2019	Clin. Ther.			-	10.1016/j.clinthera.2019.09.005	Sung 2019	Other than technology customized;
Comparing the efficacy of an identical, tailored smoking cessation intervention delivered by mobile text messaging versus email: Randomized controlled trial	Gram, I.T.; Larbi, D.; Wangberg, S.C.	2019	JMIR mHealth uHealth	7	9	-	10.2196/12137	Gram 2019	Unclear how customized;
Randomized Trial of a Tailored Cognitive-Behavioral Therapy Mobile Application for Anxiety in Patients with Incurable Cancer	Greer, J.A.; Jacobs, J.; Pensak, N.; MacDonald, J.J.; Fuh, C.-X.; Perez, G.K.; Ward, A.; Tallen, C.; Muzikansky, A.; Traeger, L.; Penedo, F.J.; El-Jawahri, A.; Safren, S.A.; Pirl, W.F.; Temel, J.S.	2019	Oncologist	24	8	1111-1120	10.1634/theoncologist.2018-0536	Greer 2019	Users not segmented in two or more groups;
Use of a wearable technology and motivational interviews to improve sleep in older adults with osteoarthritis and sleep disturbance: A pilot study	Zaslavsky, O.; Thompson, H.J.; McCurry, S.M.; Landis, C.A.; Kitsiou, S.; Ward, T.M.; Heitkemper, M.M.; Demiris, G.	2019	Res. Gerontol. Nurs.	12	4	167-175	10.3928/19404921-20190319-02	Zaslavsky 2019	Not an evaluation study;
Web-based intervention to promote weight-loss maintenance using an activity monitor: A randomized controlled trial	Nakata, Y.; Sasai, H.; Tsujimoto, T.; Hashimoto, K.; Kobayashi, H.	2019	Preventive Med. Reports	14		-	10.1016/j.pmedr.2019.100839	Nakata 2019	Technology manually customized;
Feasibility and Outcomes of an Electronic Health Record Intervention to Improve Hypertension Management in Immigrant-serving Primary Care Practices	Lopez, P.M.; Divney, A.; Goldfeld, K.; Zanowiak, J.; Gore, R.; Kumar, R.; Laughlin, P.; Sanchez, R.; Beane, S.; Trinh-Shevrin, C.; Thorpe, L.; Islam, N.	2019	Med. Care	57		S164-S171	10.1097/MLR.0000000000000994	Lopez 2019	Not an evaluation study;
Nutritional counseling with or without mobile health technology: A randomized open-label standard-of-care-controlled trial in ALS	Wills, A.M.; Garry, J.; Hubbard, J.; Mezoian, T.; Breen, C.T.; Ortiz-Miller, C.; Nalipinski, P.; Sullivan, S.; Berry, J.D.; Cudkowicz, M.; Paganoni, S.; Chan, J.; MacKlin, E.A.	2019	BMC Neurol.	19	1	-	10.1186/s12883-019-1330-6	Wills 2019	Technology manually customized;
Therapist telephone-delivered CBT and web-based CBT compared with treatment as usual in refractory irritable bowel syndrome: The ACTIB three-arm RCT	Everitt, H.; Landau, S.; Little, P.; Bishop, F.L.; O’reilly, G.; Sibelli, A.; Holland, R.; Hughes, S.; Windgassen, S.; McCrone, P.; Goldsmith, K.; Coleman, N.; Logan, R.; Chalder, T.; Moss-Morris, R.	2019	Health Technol. Assess.	23	17	VII-153	10.3310/hta23170	Everitt 2019	Not a journal article;
Randomized pilot trial of Web-based cognitive-behavioral therapy adapted for use in office-based buprenorphine maintenance	Shi, J.M.; Henry, S.P.; Dwy, S.L.; Orazietti, S.A.; Carroll, K.M.	2019	Subst. Abuse	40	2	132-135	10.1080/08897077.2019.1569192	Shi 2019	Users not segmented in two or more groups;
Smartphone-based Healthy Weight Management Intervention for Chinese American Adolescents: Short-term Efficacy and Factors Associated With Decreased Weight	Chen, J.-L.; Guedes, C.M.; Lung, A.E.	2019	J. Adolesc. Health	64	4	443-449	10.1016/j.jadohealth.2018.08.022	Chen 2019	Users not segmented in two or more groups;
Comparing satisfaction, alliance and intervention components in electronically delivered and in-person brief interventions for substance use among childbearing-aged women	Loree, A.M.; Yonkers, K.A.; Ondersma, S.J.; Gilstad-Hayden, K.; Martino, S.	2019	J. Subst. Abuse Treat.	99		2024-07-01	10.1016/j.jsat.2019.01.007	Loree 2019	Outcomes not related to health or wellbeing;
Decreasing menopausal symptoms of Asian American breast cancer survivors through a technology-based information and coaching/support program	Im, E.-O.; Kim, S.; Lee, C.; Chee, E.; Mao, J.J.; Chee, W.	2019	Menopause	26	4	373-382	10.1097/GME.0000000000001249	Im 2019	Users not segmented in two or more groups;
Addressing diabetes and poorly controlled hypertension: Pragmatic mhealth self-management intervention	Lewinski, A.A.; Patel, U.D.; Diamantidis, C.J.; Oakes, M.; Baloch, K.; Crowley, M.J.; Wilson, J.; Pendergast, J.; Biola, H.; Boulware, L.E.; Bosworth, H.B.	2019	J. Med. Internet Res.	21	4	-	10.2196/12541	Lewinski 2019	Not an evaluation study;
Cardiovascular Risk Factor Reduction in First Responders Resulting from an Individualized Lifestyle and Blood Test Program: A Randomized Controlled Trial	Gill, R.; Superko, H.R.; McCarthy, M.M.; Jack, K.; Jones, B.; Ghosh, D.; Richards, S.; Gleason, J.A.; Williams, P.T.; Dansinger, M.	2019	J. Occup. Environ. Med.	61	3	183-189	10.1097/JOM.0000000000001490	Gill 2019	Technology manually customized;
Effect of a mHealth intervention on adherence in adolescents with asthma: A randomized controlled trial	Kosse, R.C.; Bouvy, M.L.; de Vries, T.W.; Koster, E.S.	2019	Respir. Med.	149		45-51	10.1016/j.rmed.2019.02.009	Kosse 2019	Technology manually customized;
Image-based dietary assessment and tailored feedback using mobile technology: Mediating behavior change in young adults	Shoneye, C.L.; Dhaliwal, S.S.; Pollard, C.M.; Boushey, C.J.; Delp, E.J.; Harray, A.J.; Howat, P.A.; Hutchesson, M.J.; Rollo, M.E.; Zhu, F.; Wright, J.L.; Pratt, I.S.; Jancey, J.; Halse, R.E.; Scott, J.A.; Mullan, B.; Collins, C.E.; Kerr, D.A.	2019	Nutrients	11	2	-	10.3390/nu11020435	Shoneye 2019	Not an evaluation study;
Comparing self-monitoring strategies for weight loss in a smartphone app: Randomized controlled trial	Patel, M.L.; Hopkins, C.M.; Brooks, T.L.; Bennett, G.G.	2019	J. Med. Internet Res.	21	2	-	10.2196/12209	Patel 2019	Duplicate;
App-based supplemental exercise during inpatient orthopaedic rehabilitation increases activity levels: A pilot randomised control trial	Bui, T.; King, C.; Llado, A.; Lee, D.; Leong, G.; Paraparum, A.; Li, I.; Scrivener, K.	2019	Pilot Feasibility Stud.	5	1	-	10.1186/s40814-019-0430-9	Bui 2019	Users not segmented in two or more groups;
A randomised controlled trial of a personalised lifestyle coaching application in modifying periconceptional behaviours in women suffering from reproductive failures (iPLAN trial)	Ng, K.Y.B.; Wellstead, S.; Cheong, Y.; Macklon, N.	2018	BMC Women's Health	18	1	-	10.1186/s12905-018-0689-7	Ng 2018	Not an evaluation study;
Effects of the social norms intervention The GOOD Life on norm perceptions, binge drinking and alcohol-related harms: A cluster-randomised controlled trial	Vallentin-Holbech, L.; Rasmussen, B.M.; Stock, C.	2018	Preventive Med. Reports	12		304-311	10.1016/j.pmedr.2018.10.019	Vallentin-Holbech 2018	eHealth not personalized or tailored;
To prompt or not to prompt? A microrandomized trial of time-varying push notifications to increase proximal engagement with a mobile health app	Bidargaddi, N.; Almirall, D.; Murphy, S.; Nahum-Shani, I.; Kovalcik, M.; Pituch, T.; Maaieh, H.; Strecher, V.	2018	JMIR mHealth uHealth	6	11	-	10.2196/10123	Bidargaddi 2018	Outcomes not related to health or wellbeing;
The perceived benefits of an artificial intelligence–Embedded mobile app implementing evidence-based guidelines for the self-management of chronic neck and back pain: Observational study	Lo, W.L.A.; Lei, D.; Li, L.; Huang, D.F.; Tong, K.-F.	2018	JMIR mHealth uHealth	6	11	-	10.2196/mhealth.8127	Lo 2018	Outcomes not related to health or wellbeing;
An Online Drug Abuse Prevention Program for Adolescent Girls: Posttest and 1-Year Outcomes	Schwinn, T.M.; Schinke, S.P.; Hopkins, J.; Keller, B.; Liu, X.	2018	J. Youth Adolesc.	47	3	490-500	10.1007/s10964-017-0714-4	Schwinn 2018	Users not segmented in two or more groups;
An mHealth pain coping skills training intervention for hematopoietic stem cell transplantation patients: Development and pilot randomized controlled trial	Somers, T.J.; Kelleher, S.A.; Dorfman, C.S.; Shelby, R.A.; Fisher, H.M.; Nichols, K.R.; Sullivan, K.M.; Chao, N.J.; Samsa, G.P.; Abernethy, A.P.; Keefe, F.J.	2018	J. Med. Internet Res.	20	3	-	10.2196/mhealth.8565	Somers 2018	Unclear how customized;
Does additional support provided through e-mail or SMS in a Web-based Social Marketing program improve children's food consumption? A Randomized Controlled Trial	Rangelov, N.; Della Bella, S.; Marques-Vidal, P.; Suggs, L.S.	2018	Nutr. J.	17	1	-	10.1186/s12937-018-0334-1	Rangelov 2018	Users not segmented in two or more groups;
Personalized Mobile Health Intervention for Health and Weight Loss in Postpartum Women Receiving Women, Infants, and Children Benefit: A Randomized Controlled Pilot Study	Anne Gilmore, L.; Klempel, M.C.; Martin, C.K.; Myers, C.A.; Burton, J.H.; Sutton, E.F.; Redman, L.M.	2017	J. Women's Health	26	7	719-724	10.1089/jwh.2016.5947	AnneGilmore 2017	Users not segmented in two or more groups;
Smoke into Sound: A pilot randomised controlled trial of a music cravings management program for chronic smokers attempting to quit	Dingle, G.A.; Carter, N.A.	2017	Musicae Scientiae	21	2	151-177	10.1177/1029864916682822	Dingle 2017	Users not segmented in two or more groups;
Piloting a mobile health intervention to increase physical activity for adolescents with ADHD	Schoenfelder, E.; Moreno, M.; Wilner, M.; Whitlock, K.B.; Mendoza, J.A.	2017	Preventive Med. Reports	6		210-213	10.1016/j.pmedr.2017.03.003	Schoenfelder 2017	Not an evaluation study;
MobiGuide: a personalized and patient-centric decision-support system and its evaluation in the atrial fibrillation and gestational diabetes domains	Peleg, M.; Shahar, Y.; Quaglini, S.; Fux, A.; García-Sáez, G.; Goldstein, A.; Hernando, M.E.; Klimov, D.; Martínez-Sarriegui, I.; Napolitano, C.; Parimbelli, E.; Rigla, M.; Sacchi, L.; Shalom, E.; Soffer, P.	2017	User Model User Adapt Interact	27	2	159-213	10.1007/s11257-017-9190-5	Peleg 2017	Not an evaluation study;
What are the working mechanisms of a web-based workplace sitting intervention targeting psychosocial factors and action planning?	De Cocker, K.; De Bourdeaudhuij, I.; Cardon, G.; Vandelanotte, C.	2017	BMC Public Health	17	1	-	10.1186/s12889-017-4325-5	DeCocker 2017	Secondary analysis;
A tailored-guided internet-based cognitive-behavioral intervention for patients with rheumatoid arthritis as an adjunct to standard rheumatological care: Results of a randomized controlled trial	Ferwerda, M.; Van Beugen, S.; Van Middendorp, H.; Spillekom-Van Koulil, S.; Donders, A.R.T.; Visser, H.; Taal, E.; Creemers, M.C.W.; Van Riel, P.C.L.M.; Evers, A.W.M.	2017	Pain	158	5	868-878	10.1097/j.pain.0000000000000845	Ferwerda 2017	Technology manually customized;
A Controlled Pilot Trial of PainTracker Self-Manager, a Web-Based Platform Combined With Patient Coaching, to Support Patients’ Self-Management of Chronic Pain	Sullivan, M.; Langford, D.J.; Davies, P.S.; Tran, C.; Vilardaga, R.; Cheung, G.; Yoo, D.; McReynolds, J.; Lober, W.B.; Tauben, D.; Vowles, K.E.	2018	J. Pain	19	9	996-1005	10.1016/j.jpain.2018.03.009	Sullivan 2018	Not an evaluation study;
Effect of a remotely delivered tailored multicomponent approach to enhance medication taking for patients with hyperlipidemia, hypertension, and diabetes the STIC2IT cluster randomized clinical trial	Choudhry, N.K.; Isaac, T.; Lauffenburger, J.C.; Gopalakrishnan, C.; Lee, M.; Vachon, A.; Iliadis, T.L.; Hollands, W.; Elman, S.; Kraft, J.M.; Naseem, S.; Doheny, S.; Lee, J.; Barberio, J.; Patel, L.; Khan, N.F.; Gagne, J.J.; Jackevicius, C.A.; Fischer, M.A.; Solomon, D.H.; Sequist, T.D.	2018	JAMA Intern. Med.	178	9	1190-1198	10.1001/jamainternmed.2018.3189	Choudhry 2018	Other than technology customized;
Development and feasibility testing of an mhealth (text message and WeChat) intervention to improve the medication adherence and quality of life of people living with HIV in China: Pilot randomized controlled trial	Guo, Y.; Xu, Z.; Qiao, J.; Alicia Hong, Y.; Zhang, H.; Zeng, C.; Cai, W.; Li, L.; Liu, C.	2018	J. Med. Internet Res.	20	9	-	10.2196/10274	Guo 2018	eHealth not personalized or tailored;
Effectiveness of an online CBT-i intervention and a face-to-face treatment for shift work sleep disorder: A comparison of sleep diary data	Peter, L.; Reindl, R.; Zauter, S.; Hillemacher, T.; Richter, K.	2019	Int. J. Environ. Res. Public Health	16	17	-	10.3390/ijerph16173081	Peter 2019	Not an evaluation study;
Telemedicine Based Remote Home Monitoring after Liver Transplantation: Results of a Randomized Prospective Trial	Lee, T.C.; Kaiser, T.E.; Alloway, R.; Woodle, E.S.; Edwards, M.J.; Shah, S.A.	2019	Ann. Surg.	270	3	564-572	10.1097/SLA.0000000000003425	Lee 2019	eHealth not personalized or tailored;
Epilepsy Journey: A proof of concept trial of a Web-based executive functioning intervention for adolescents with epilepsy	Modi, A.C.; Mara, C.A.; Schmidt, M.; Smith, A.W.; Turnier, L.; Glaser, N.; Wade, S.L.	2019	Epilepsia	60	9	1895-1907	10.1111/epi.16317	Modi 2019	Not an evaluation study;
Pilot Study of an Internet-Based, Simulated Teachable Moment for Smoking Cessation	May, R.; Walker, F.; De Burgh, S.; Bartrop, R.; Tofler, G.H.	2019	J. Smok. Cessation	14	3	139-148	10.1017/jsc.2018.32	2019-05-01	Not an evaluation study;
Effects of mobile health prompts on self-monitoring and exercise behaviors following a diabetes prevention program: Secondary analysis from a randomized controlled trial	MacPherson, M.M.; Merry, K.J.; Locke, S.R.; Jung, M.E.	2019	J. Med. Internet Res.	21	9	-	10.2196/12956	MacPherson 2019	Secondary analysis;
Personalized prediction of smartphone-based psychotherapeutic micro-intervention success using machine learning	Meinlschmidt, G.; Tegethoff, M.; Belardi, A.; Stalujanis, E.; Oh, M.; Jung, E.K.; Kim, H.-C.; Yoo, S.-S.; Lee, J.-H.	2020	J. Affective Disord.	264		430-437	10.1016/j.jad.2019.11.071	Meinlschmidt 2020	eHealth not personalized or tailored;
Efficacy of the echeckup to go for high school seniors: Sex differences in risk factors, protective behavioral strategies, and alcohol use	Doumas, D.M.; Esp, S.; Turrisi, R.; Bond, L.; Flay, B.	2020	J. Stud. Alcohol Drugs	81	2	135-143	10.15288/jsad.2020.81.135	Doumas 2020	Secondary analysis;
A walking intervention supplemented with mobile health technology in low-active urban african american women with asthma: Proof-of-concept study	Nyenhuis, S.M.; Balbim, G.M.; Ma, J.; Marquez, D.X.; Wilbur, J.; Sharp, L.K.; Kitsiou, S.	2020	J. Med. Internet Res.	22	3	-	10.2196/13900	Nyenhuis 2020	Not an evaluation study;
Commercial app use linked with sustained physical activity in two Canadian provinces: A 12-month quasi-experimental study	Mitchell, M.; Lau, E.; White, L.; Faulkner, G.	2020	Int. J. Behav. Nutr. Phys. Act.	17	1	-	10.1186/s12966-020-00926-7	Mitchell 2020	Not an evaluation study;
Effect of a WeChat-Based intervention (Run4Love) on depressive symptoms among people living with HIV in China: A randomized controlled trial	Guo, Y.; Hong, Y.A.; Cai, W.; Li, L.; Hao, Y.; Qiao, J.; Xu, Z.; Zhang, H.; Zeng, C.; Liu, C.; Li, Y.; Zhu, M.; Zeng, Y.; Penedo, F.J.	2020	J. Med. Internet Res.	22	2	-	10.2196/16715	Guo 2020	Duplicate;
Personalized Biofeedback on Inhaler Adherence and Technique by Community Pharmacists: A Cluster Randomized Clinical Trial	O'Dwyer, S.; Greene, G.; MacHale, E.; Cushen, B.; Sulaiman, I.; Boland, F.; Bosnic-Anticevich, S.; Mokoka, M.C.; Reilly, R.B.; Taylor, T.; Ryder, S.A.; Costello, R.W.	2020	J. Allergy Clin. Immunol. Pract.	8	2	635-644	10.1016/j.jaip.2019.09.008	O'Dwyer 2020	Other than technology customized;
Outcomes of a heart failure telemonitoring program implemented as the standard of care in an outpatient heart function clinic: Pretest-posttest pragmatic study	Ware, P.; Ross, H.J.; Cafazzo, J.A.; Boodoo, C.; Munnery, M.; Seto, E.	2020	J. Med. Internet Res.	22	2	-	10.2196/16538	Ware 2020	Not an evaluation study;
Mobile Enhancement of Motivation in Schizophrenia: A Pilot Randomized Controlled Trial of a Personalized Text Message Intervention for Motivation Deficits	Luther, L.; Fischer, M.W.; Johnson-Kwochka, A.V.; Minor, K.S.; Holden, R.; Lapish, C.L.; McCormick, B.; Salyers, M.P.	2020	J. Consult. Clin. Psychol.			-	10.1037/ccp0000599	Luther 2020	Other than technology customized;
A smartphone app and personalized text messaging framework (InDEx) to monitor and reduce alcohol use in ex-serving personnel: Development and feasibility study	Leightley, D.; Puddephatt, J.-A.; Jones, N.; Mahmoodi, T.; Chui, Z.; Field, M.; Drummond, C.; Rona, R.J.; Fear, N.T.; Goodwin, L.	2018	J. Med. Internet Res.	20	9	-	10.2196/10074	Leightley 2018	Not an evaluation study;
Evaluating the carrot rewards app, a population-level incentive-based intervention promoting step counts across two canadian provinces: Quasi-experimental study	Mitchell, M.; White, L.; Lau, E.; Leahey, T.; Adams, M.A.; Faulkner, G.	2018	JMIR mHealth uHealth	6	9	-	10.2196/mhealth.9912	Mitchell 2018	Not an evaluation study;
To drink or to drink less? Distinguishing between effects of implementation intentions on decisions to drink and how much to drink in treatment-seeking individuals with alcohol use disorder	Moody, L.N.; Tegge, A.N.; Poe, L.M.; Koffarnus, M.N.; Bickel, W.K.	2018	Addict. Behav.	83		64-71	10.1016/j.addbeh.2017.11.010	Moody 2018	eHealth not in line with definition;
Individually tailored internet-based cognitive behaviour therapy for older adults with anxiety and depression: a randomised controlled trial	Silfvernagel, K.; Westlinder, A.; Andersson, S.; Bergman, K.; Diaz Hernandez, R.; Fallhagen, L.; Lundqvist, I.; Masri, N.; Viberg, L.; Forsberg, M.-L.; Lind, M.; Berger, T.; Carlbring, P.; Andersson, G.	2018	Cogn. Behav. Ther.	47	4	286-300	10.1080/16506073.2017.1388276	Silfvernagel 2018	Technology manually customized;
‘Oncokompas’, a web-based self-management application to support patient activation and optimal supportive care: a feasibility study among breast cancer survivors	Melissant, H.C.; Verdonck-de Leeuw, I.M.; Lissenberg-Witte, B.I.; Konings, I.R.; Cuijpers, P.; Van Uden-Kraan, C.F.	2018	Acta Oncol.	57	7	924-934	10.1080/0284186X.2018.1438654	Melissant 2018	Not an evaluation study;
Comparing individually tailored to disorder-specific internet-based cognitive-behavioural therapy: Benchmarking study	Kraepelien, M.; Forsell, E.; Karin, E.; Johansson, R.; Lindefors, N.; Kaldo, V.	2018	BJPsych Open	4	4	282-284	10.1192/bjo.2018.41	Kraepelien 2018	Not an evaluation study;
Web-based tailored intervention to support optimal medication adherence among kidney transplant recipients: Pilot parallel-group randomized controlled trial	Côté, J.; Fortin, M.-C.; Auger, P.; Rouleau, G.; Dubois, S.; Boudreau, N.; Vaillant, I.; Gélinas-Lemay, É.	2018	J. Med. Internet Res.	20	7	-	10.2196/formative.9707	Côté 2018	Users not segmented in two or more groups;
Reducing the burden of dizziness in middle-aged and older people: A multifactorial, tailored, single-blind randomized controlled trial	Menant, J.C.; Migliaccio, A.A.; Sturnieks, D.L.; Hicks, C.; Lo, J.; Ratanapongleka, M.; Turner, J.; Delbaere, K.; Titov, N.; Meinrath, D.; McVeigh, C.; Close, J.C.T.; Lord, S.R.	2018	PLoS Med.	15	7	-	10.1371/journal.pmed.1002620	Menant 2018	eHealth not in line with definition;
A Pilot RCT of an Internet Intervention to Reduce the Risk of Alcohol-Exposed Pregnancy	Ingersoll, K.; Frederick, C.; MacDonnell, K.; Ritterband, L.; Lord, H.; Jones, B.; Truwit, L.	2018	Alcohol. Clin. Exp. Res.	42	6	1132-1144	10.1111/acer.13635	Ingersoll 2018	Rules unclear;
The effectiveness of web-based tailored smoking cessation interventions on the quitting process (project quit): Secondary analysis of a randomized controlled trial	Chakraborty, B.; Maiti, R.; Strecher, V.J.	2018	J. Med. Internet Res.	20	6	-	10.2196/jmir.9555	Chakraborty 2018	Secondary analysis;
Development and feasibility of a guided and tailored internet-based cognitive-behavioural intervention for kidney donors and kidney donor candidates	Wirken, L.; Van Middendorp, H.; Hooghof, C.W.; Bremer, T.E.; Hopman, S.P.F.; Van Der Pant, K.A.M.I.; Hoitsma, A.J.; Hilbrands, L.B.; Evers, A.W.M.	2018	BMJ Open	8	6	-	10.1136/bmjopen-2017-020906	Wirken 2018	Not an evaluation study;
Multicomponent mHealth intervention for large, sustained change in multiple diet and activity risk behaviors: The make better choices 2 randomized controlled trial	Spring, B.; Pellegrini, C.; McFadden, H.G.; Pfammatter, A.F.; Stump, T.K.; Siddique, J.; King, A.C.; Hedeker, D.	2018	J. Med. Internet Res.	20	6	-	10.2196/10528	Spring 2018	Technology manually customized;
The detroit young adult asthma project: Proposal for a multicomponent technology intervention for african American emerging adults with asthma	MacDonell, K.; Naar, S.; Gibson-Scipio, W.; Bruzzese, J.-M.; Wang, B.; Brody, A.	2018	J. Med. Internet Res.	20	5	-	10.2196/resprot.8872	MacDonell 2018	Not an evaluation study;
Imagery rescripting and cognitive dissonance: A randomized controlled trial of two brief online interventions for women at risk of developing an eating disorder	Pennesi, J.-L.; Wade, T.D.	2018	Int. J. Eating Disord.	51	5	439-448	10.1002/eat.22849	Pennesi 2018	eHealth not personalized or tailored;
The impact of a mobile diabetes health intervention on diabetes distress and depression among adults: Secondary analysis of a cluster randomized controlled trial	Quinn, C.C.; Swasey, K.K.; Crabbe, J.C.F.; Shardell, M.D.; Terrin, M.L.; Barr, E.A.; Gruber-Baldini, A.L.	2017	JMIR mHealth uHealth	5	12	-	10.2196/mhealth.8910	Quinn 2017	eHealth not personalized or tailored;
Pilot study of a smartphone-based intervention to promote cancer prevention behaviours	Ribeiro, N.; Moreira, L.; Almeida, A.M.P.; Santos-Silva, F.	2017	Int. J. Med. Informatics	108		125-133	10.1016/j.ijmedinf.2017.10.013	Ribeiro 2017	Not an evaluation study;
Tailored online cognitive behavioural therapy with or without therapist support calls to target psychological distress in adults receiving haemodialysis: A feasibility randomised controlled trial	Hudson, J.L.; Rona-Moss-Morris; Norton, S.; Picariello, F.; Game, D.; Carroll, A.; Spencer, J.; McCrone, P.; Hotopf, M.; Yardley, L.; Chilcot, J.	2017	J. Psychosom. Res.	102		61-70	10.1016/j.jpsychores.2017.09.009	Hudson 2017	Users not segmented in two or more groups;
Effectiveness of a Web 2.0 intervention to increase physical activity in real-world settings: Randomized ecological trial	Vandelanotte, C.; Kolt, G.S.; Caperchione, C.M.; Savage, T.N.; Rosenkranz, R.R.; Maeder, A.J.; Van Itallie, A.; Tague, R.; Oldmeadow, C.; Mummery, W.K.; Duncan, M.J.	2017	J. Med. Internet Res.	19	11	-	10.2196/jmir.8484	Vandelanotte 2017	eHealth not personalized or tailored;
Effect of an Internet-based telehealth system on functional capacity and cognition in breast cancer survivors: a secondary analysis of a randomized controlled trial	Galiano-Castillo, N.; Arroyo-Morales, M.; Lozano-Lozano, M.; Fernández-Lao, C.; Martín-Martín, L.; Del-Moral-Ávila, R.; Cantarero-Villanueva, I.	2017	Supportive Care Cancer	25	11	3551-3559	10.1007/s00520-017-3782-9	Galiano-Castillo 2017	Secondary analysis;
Effects of Tailored and ACT-Influenced Internet-Based CBT for Eating Disorders and the Relation Between Knowledge Acquisition and Outcome: A Randomized Controlled Trial	Strandskov, S.W.; Ghaderi, A.; Andersson, H.; Parmskog, N.; Hjort, E.; Wärn, A.S.; Jannert, M.; Andersson, G.	2017	Behav. Ther.	48	5	624-637	10.1016/j.beth.2017.02.002	Strandskov 2017	Technology manually customized;
An online psychological intervention can improve the sexual satisfaction of men following treatment for localized prostate cancer: outcomes of a Randomised Controlled Trial evaluating My Road Ahead	Wootten, A.C.; Meyer, D.; Abbott, J.-A.M.; Chisholm, K.; Austin, D.W.; Klein, B.; McCabe, M.; Murphy, D.G.; Costello, A.J.	2017	Psycho-Oncology	26	7	975-981	10.1002/pon.4244	Wootten 2017	eHealth not personalized or tailored;
A culturally tailored Internet cancer support group for Asian American breast cancer survivors: A randomized controlled pilot intervention study	Chee, W.; Lee, Y.; Im, E.-O.; Chee, E.; Tsai, H.-M.; Nishigaki, M.; Yeo, S.A.; Schapira, M.M.; Mao, J.J.	2017	J. Telemed. Telecare	23	6	618-626	10.1177/1357633X16658369	Chee 2017	Users not segmented in two or more groups;
Mom-net: Evaluation of an internet-facilitated cognitive behavioral intervention for low-income depressed mothers	Sheeber, L.B.; Feil, E.G.; Seeley, J.R.; Leve, C.; Gau, J.M.; Davis, B.; Sorensen, E.; Allan, S.	2017	J. Consult. Clin. Psychol.	85	4	355-366	10.1037/ccp0000175	Sheeber 2017	eHealth not personalized or tailored;
Analyzing Change Processes Resulting from a Smartphone Maintenance Intervention Based on Acceptance and Commitment Therapy for Women with Chronic Widespread Pain	Nes, A.A.G.; van Dulmen, S.; Wicksell, R.; Fors, E.A.; Eide, H.	2017	Int. J. Behav. Med.	24	2	215-229	10.1007/s12529-016-9590-7	Nes 2017	Other than technology customized;
Retrofit weight-loss outcomes at 6, 12, and 24 months and characteristics of 12-month high performers: A retrospective analysis	Painter, S.; Ditsch, G.; Ahmed, R.; Hanson, N.B.; Kachin, K.; Berger, J.	2016	JMIR mHealth uHealth	4	3	-	10.2196/mhealth.5873	Painter 2016	Secondary analysis;
Evaluating an adaptive and interactive mhealth smoking cessation and medication adherence program: A randomized pilot feasibility study	McClure, J.B.; Anderson, M.L.; Bradley, K.; An, L.C.; Catz, S.L.	2016	JMIR mHealth uHealth	4	3	-	10.2196/mhealth.6002	McClure 2016	eHealth not in line with definition;
Mobile sensing and support for people with depression: A pilot trial in the wild	Wahle, F.; Kowatsch, T.; Fleisch, E.; Rufer, M.; Weidt, S.	2016	JMIR mHealth uHealth	4	3	-	10.2196/mhealth.5960	Wahle 2016	Not an evaluation study;
International Phase II clinical trial of CBTPsych: A standalone Internet social anxiety treatment for adults who stutter	Menzies, R.; O'Brian, S.; Lowe, R.; Packman, A.; Onslow, M.	2016	J. Fluency Disord.	48		35-43	10.1016/j.jfludis.2016.06.002	Menzies 2016	Not an evaluation study;
An e-health strategy to facilitate care of breast cancer survivors: A pilot study	Tiong, S.S.; Koh, E.-S.; Delaney, G.; Lau, A.; Adams, D.; Bell, V.; Sapkota, P.; Harris, T.; Girgis, A.; Przezdziecki, A.; Lonergan, D.; Coiera, E.	2016	Asia-Pac. J. Clin. Oncol.	12	2	181-187	10.1111/ajco.12475	Tiong 2016	Outcomes not related to health or wellbeing;
Evaluating the maintenance of lifestyle changes in a randomized controlled trial of the 'get healthy, stay healthy' program	Fjeldsoe, B.S.; Goode, A.D.; Phongsavan, P.; Bauman, A.; Maher, G.; Winkler, E.; Eakin, E.G.	2016	JMIR mHealth uHealth	4	2	-	10.2196/mhealth.5280	Fjeldsoe 2016	Technology manually customized;
e-Therapy to reduce emotional distress in women undergoing assisted reproductive technology (ART): A feasibility randomized controlled trial	Van Dongen, A.J.C.M.; Nelen, W.L.D.M.; Inthout, J.; Kremer, J.A.M.; Verhaak, C.M.	2016	Hum. Reprod.	31	5	1046-1057	10.1093/humrep/dew040	VanDongen 2016	Other than technology customized;
The connecting health and technology study: A 6-month randomized controlled trial to improve nutrition behaviours using a mobile food record and text messaging support in young adults	Kerr, D.A.; Harray, A.J.; Pollard, C.M.; Dhaliwal, S.S.; Delp, E.J.; Howat, P.A.; Pickering, M.R.; Ahmad, Z.; Meng, X.; Pratt, I.S.; Wright, J.L.; Kerr, K.R.; Boushey, C.J.	2016	Int. J. Behav. Nutr. Phys. Act.	13	1	-	10.1186/s12966-016-0376-8	Kerr 2016	Technology manually customized;
Examining the Feasibility and Acceptability of an Online Yoga Class for Mood Disorders: A MoodNetwork Study	Uebelacker, L.; Dufour, S.C.; Dinerman, J.G.; Walsh, S.L.; Hearing, C.; Gillette, L.T.; Deckersbach, T.; Nierenberg, A.A.; Weinstock, L.; Sylvia, L.G.	2018	J. Psychiatr. Pract.	24	1	60-67	10.1097/PRA.0000000000000286	Uebelacker 2018	Not an evaluation study;
Effectiveness of an internet-based perioperative care programme to enhance postoperative recovery in gynaecological patients: Cluster controlled trial with randomised stepped-wedge implementation	Bouwsma, E.V.A.; Huirne, J.A.F.; Van De Ven, P.M.; Vonk Noordegraaf, A.; Schaafsma, F.G.; Schraffordt Koops, S.E.; Van Kesteren, P.J.M.; Brölmann, H.A.M.; Anema, J.R.	2018	BMJ Open	8	1	-	10.1136/bmjopen-2017-017781	Bouwsma 2018	Users not segmented in two or more groups;
Personalising the user experience of a mobile health application towards patient engagement	Madeira, R.N.; Germano, H.; Macedo, P.; Correia, N.	2018	Procedia Comput. Sci.	141		428-433	10.1016/j.procs.2018.10.173	Madeira 2018	Not an evaluation study;
Clinical feasibility of a just-in-time adaptive intervention app (iREST) as a behavioral sleep treatment in a military population: Feasibility comparative effectiveness study	Pulantara, I.W.; Parmanto, B.; Germain, A.	2018	J. Med. Internet Res.	20	12	-	10.2196/10124	Pulantara 2018	Not an evaluation study;
The HOPE pilot study: Harnessing patient-reported outcomes and biometric data to enhance cancer care	Wright, A.A.; Raman, N.; Staples, P.; Schonholz, S.; Cronin, A.; Carlson, K.; Keating, N.L.; Onnela, J.-P.	2018	JCO Clin. Cancer Inform.	2018	2	2024-12-01	10.1200/CCI.17.00149	Wright 2018	Not an evaluation study;
Pregnancy exercise and nutrition with smartphone application support a randomized controlled trial	Kennelly, M.A.; Ainscough, K.; Lindsay, K.L.; O'Sullivan, E.; Gibney, E.R.; McCarthy, M.; Segurado, R.; DeVito, G.; Maguire, O.; Smith, T.; Hatunic, M.; McAuliffe, F.M.	2018	Obstet. Gynecol.	131	5	818-826	10.1097/AOG.0000000000002582	Kennelly 2018	Users not segmented in two or more groups;
A smart phone application in improving healthy lifestyles and health outcomes for school-age children with asthma	Wu, C.-T.; Tzeng, Y.-F.; Ho, T.-W.; Chen, S.-W.; Gau, B.-S.; Lai, F.; Chiu, H.-Y.	2016	Proc. IEEE/ACM Int. Conf. Adv. Soc. Netw. Anal. Min., ASONAM			1034-1037	10.1109/ASONAM.2016.7752368	Wu 2016	Not an evaluation study;
Telehealth system: A randomized controlled trial evaluating the impact of an internet-based exercise intervention on quality of life, pain, muscle strength, and fatigue in breast cancer survivors	Galiano-Castillo, N.; Cantarero-Villanueva, I.; Fernández-Lao, C.; Ariza-García, A.; Díaz-Rodríguez, L.; Del-Moral-Ávila, R.; Arroyo-Morales, M.	2016	Cancer	122	20	3166-3174	10.1002/cncr.30172	Galiano-Castillo 2016	Technology manually customized;
Web-Based Intervention for Transitioning Smokers From Inpatient to Outpatient Care: An RCT	Kathleen, F.H.; Young-il, K.; Meifang, C.; Rekha, R.; Maria, P.; Rajani, S.S.; Thomas, K.H.; William, C.B.	2016	Am. J. Prev. Med.	51	4	620-629	10.1016/j.amepre.2016.04.008	Kathleen 2016	Unclear how customized;
Tailored, therapist-Guided internet-Based cognitive behavioral therapy compared to care as usual for patients with rheumatoid arthritis: Economic evaluation of a randomized controlled trial	Ferwerda, M.; Beugen, S.V.; Van Middendorp, H.; Visser, H.; Vonkeman, H.; Creemers, M.; Van Riel, P.; Kievit, W.; Evers, A.	2018	J. Med. Internet Res.	20	10	-	10.2196/jmir.9997	Ferwerda 2018	Cost-effectiveness study;
Effect of Mobile Device-Supported Single-Patient Multi-crossover Trials on Treatment of Chronic Musculoskeletal Pain: A Randomized Clinical Trial	Kravitz, R.L.; Schmid, C.H.; Marois, M.; Wilsey, B.; Ward, D.; Hays, R.D.; Duan, N.; Wang, Y.; Macdonald, S.; Jerant, A.; Servadio, J.L.; Haddad, D.; Sim, I.	2018	JAMA Intern. Med.	178	10	1368-1377	10.1001/jamainternmed.2018.3981	Kravitz 2018	Technology manually customized;
The user experiences and clinical outcomes of an online personal health record to support self-management of bipolar disorder: A pretest-posttest pilot study	van den Heuvel, S.C.G.H.; Meije, D.; Regeer, E.J.; Sinnema, H.; Riemersma, R.F.; Kupka, R.W.	2018	J. Affective Disord.	238		261-268	10.1016/j.jad.2018.05.069	vandenHeuvel 2018	Not an evaluation study;
Acceptability and compliance with a remote monitoring system to track smoking and abstinence among young smokers	McClure, E.A.; Tomko, R.L.; Carpenter, M.J.; Treiber, F.A.; Gray, K.M.	2018	Am. J. Drug Alcohol Abuse	44	5	561-570	10.1080/00952990.2018.1467431	McClure 2018	Outcomes not related to health or wellbeing;
A personalized sensor support tool for the training of mindful walking	Pryss, R.; Reichert, M.; John, D.; Frank, J.; Schlee, W.; Probst, T.	2018	IEEE Int. Conf. Wearable Implant. Body Sens. Networks, BSN	2018-January		114-117	10.1109/BSN.2018.8329672	Pryss 2018	Not an evaluation study;
Impact of the growing healthy mHealth program on maternal feeding practices, infant food preferences, and satiety responsiveness: Quasi-experimental study	Russell, C.G.; Denney-Wilson, E.; Laws, R.A.; Abbott, G.; Zheng, M.; Lymer, S.J.; Taki, S.; Litterbach, E.-K.V.; Ong, K.-L.; Campbell, K.J.	2018	J. Med. Internet Res.	20	4	-	10.2196/mhealth.9303	Russell 2018	Not an evaluation study;
Tailored Therapist-Guided Internet-Based Cognitive Behavioral Treatment for Psoriasis: A Randomized Controlled Trial	Van Beugen, S.; Ferwerda, M.; Koulil, S.S.-V.; Smit, J.V.; Zeeuwen-Franssen, M.E.J.; Kroft, E.B.M.; De Jong, E.M.G.J.; Otero, M.E.; Donders, A.R.T.; Van De Kerkhof, P.C.M.; Van Middendorp, H.; Evers, A.W.M.	2016	Psychother. Psychosom.	85	5	297-307	10.1159/000447267	VanBeugen 2016	Technology manually customized;
Coping strategies tailored to the management of fear of recurrence and adaptation for E-health delivery: The FoRtitude intervention	Wagner, L.I.; Duffecy, J.; Penedo, F.; Mohr, D.C.; Cella, D.	2017	Cancer	123	6	906-910	10.1002/cncr.30602	Wagner 2017	Not an evaluation study;
Reduction in vegetable intake disparities with a web-based nutrition education intervention among lower-income adults in Japan: Randomized controlled trial	Nakamura, S.; Inayama, T.; Harada, K.; Arao, T.	2017	J. Med. Internet Res.	19	11	-	10.2196/jmir.8031	Nakamura 2017	Users not segmented in two or more groups;
The MEssaging for Diabetes Intervention Reduced Barriers to Medication Adherence among Low-Income, Diverse Adults with Type 2	Mayberry, L.S.; Mulvaney, S.A.; Johnson, K.B.; Osborn, C.Y.	2017	J. Diabetes Sci. Technol.	11	1	92-99	10.1177/1932296816668374	Mayberry 2017	Not an evaluation study;
A tailored intervention to implement guideline recommendations for elderly patients with depression in primary care: A pragmatic cluster randomised trial	Aakhus, E.; Granlund, I.; Odgaard-Jensen, J.; Oxman, A.D.; Flottorp, S.A.	2016	Implement. Sci.	11	1	-	10.1186/s13012-016-0397-3	Aakhus 2016	Not on the microlevel;
Personalized prevention approach with use of a web-based cardiovascular risk assessment with tailored lifestyle follow-up in primary care practice - A pilot study	Van Den Brekel-Dijkstra, K.; Rengers, A.H.; Niessen, M.A.J.; De Wit, N.J.; Kraaijenhagen, R.A.	2016	Eur. J. Prev. Cardiol.	23	5	544-551	10.1177/2047487315591441	VanDenBrekel-Dijkstra 2016	Not an evaluation study;
Automated behavioral text messaging and face-to-face intervention for parents of overweight or obese preschool children: Results from a pilot study	Militello, L.; Melnyk, B.M.; Hekler, E.B.; Small, L.; Jacobson, D.	2016	JMIR mHealth uHealth	4	1	-	10.2196/mhealth.4398	Militello 2016	Not an evaluation study;
What is the comparative effectiveness of current standard treatment, against an individually tailored behavioural programme delivered either on the Internet or face-to-face for people with acute whiplash associated disorder? A randomized controlled trial	Bring, A.; Åsenlöf, P.; Söderlund, A.	2016	Clin. Rehabil.	30	5	441-453	10.1177/0269215515581503	Bring 2016	Other than technology customized;
The effect of a culturally tailored web-based physical activity promotion program on Asian American midlife women’s depressive symptoms	Chee, W.; Kim, S.; Ji, X.; Park, S.; Chee, E.; Tsai, H.-M.; Im, E.-O.	2016	Asian Pac. Isl. Nurs. J.	1	4	162-173	10.9741/23736658.1044	Chee 2016	Users not segmented in two or more groups;
The Effect of a Patient-Provider Educational Intervention to Reduce At-Risk Drinking on Changes in Health and Health-Related Quality of Life Among Older Adults: The Project SHARE Study	Barnes, A.J.; Xu, H.; Tseng, C.-H.; Ang, A.; Tallen, L.; Moore, A.A.; Marshall, D.C.; Mirkin, M.; Ransohoff, K.; Duru, O.K.; Ettner, S.L.	2016	J. Subst. Abuse Treat.	60		14-20	10.1016/j.jsat.2015.06.019	Barnes 2016	eHealth not in line with definition;
An Electronic Asthma Self-Management Intervention for Young African American Adults	Speck, A.L.; Hess, M.; Baptist, A.P.	2016	J. Allergy Clin. Immunol. Pract.	4	1	89-95.e2	10.1016/j.jaip.2015.08.007	Speck 2016	Not an evaluation study;
Finding ways to lift barriers to care for chronic pain patients: Outcomes of using internet-based self-management activities to reduce pain and improve quality of life	Rod, K.	2016	Pain Res. Manage.	2016		-	10.1155/2016/8714785	Rod 2016	Not an evaluation study;
Evaluating the QUIT-PRIMO clinical practice ePortal to increase smoker engagement with online cessation interventions: A national hybrid type 2 implementation study	Houston, T.K.; Sadasivam, R.S.; Allison, J.J.; Ash, A.S.; Ray, M.N.; English, T.M.; Hogan, T.P.; Ford, D.E.	2015	Implement. Sci.	10	1	-	10.1186/s13012-015-0336-8	Houston 2015	Technology manually customized;
The spinal stenosis pedometer and nutrition lifestyle intervention (SSPANLI): Development and pilot	Tomkins-Lane, C.C.; Lafave, L.M.Z.; Parnell, J.A.; Rempel, J.; Moriartey, S.; Andreas, Y.; Wilson, P.M.; Hepler, C.; Ray, H.A.; Hu, R.	2015	Spine J.	15	4	577-586	10.1016/j.spinee.2014.10.015	Tomkins-Lane 2015	Not an evaluation study;
Smartphone-based gait measurement application for exercise and its effects on the lifestyle of senior citizens	Miura, T.; Yabu, K.-I.; Hiyama, A.; Inamura, N.; Hirose, M.; Ifukube, T.	2015	Lect. Notes Comput. Sci.	9298		80-98	10.1007/978-3-319-22698-9_7	Miura 2015	Not an evaluation study;
Medium-term effectiveness of a comprehensive internet-based and patient-specific telerehabilitation program with text messaging support for cardiac patients: Randomized controlled trial	Frederix, I.; Hansen, D.; Coninx, K.; Vandervoort, P.; Vandijck, D.; Hens, N.; Van Craenenbroeck, E.; Van Driessche, N.; Dendale, P.	2015	J. Med. Internet Res.	17	7	-	10.2196/jmir.4799	Frederix 2015	Rules unclear;
The web-based osteoarthritis management resource my joint pain improves quality of care: A quasi-experimental study	Umapathy, H.; Bennell, K.; Dickson, C.; Dobson, F.; Fransen, M.; Jones, G.; Hunter, D.J.	2015	J. Med. Internet Res.	17	7	-	10.2196/jmir.4376	Umapathy 2015	Not an evaluation study;
The talent study: A multicentre randomized controlled trial assessing the impact of a 'tailored lifestyle self-management intervention' (talent) on weight reduction	Melchart, D.; Doerfler, W.; Eustachi, A.; Wellenhofer-Li, Y.; Weidenhammer, W.	2015	BMC Obes.	2	1	-	10.1186/s40608-015-0069-x	Melchart 2015	Study protocol;
Effectiveness of tailored lifestyle interventions, using web-based and print-mail, for reducing blood pressure among rural women with prehypertension: Main results of the Wellness for Women: DASHing towards Health clinical trial	Hageman, P.A.; Pullen, C.H.; Hertzog, M.; Boeckner, L.S.	2014	Int. J. Behav. Nutr. Phys. Act.	11	1	-	10.1186/s12966-014-0148-2	Hageman 2014	Rules unclear;
The outcomes of a 12-week internet intervention aimed at improving fitness and health-related quality of life in overweight adolescents: The young & active controlled trial	Riiser, K.; Løndal, K.; Ommundsen, Y.; Småstuen, M.C.; Misvær, N.; Helseth, S.	2014	PLoS ONE	9	12	-	10.1371/journal.pone.0114732	Riiser 2014	Not an evaluation study;
Individually tailored internet-based cognitive behavior therapy for adolescents with anxiety disorders: A pilot effectiveness study	Silfvernagel, K.; Gren-Landell, M.; Emanuelsson, M.; Carlbring, P.; Andersson, G.	2015	Internet Interv.	2	3	297-302	10.1016/j.invent.2015.07.002	Silfvernagel 2015	Not an evaluation study;
Tailored e-Health services for the dementia care setting: A pilot study of 'eHealthMonitor'	Schaller, S.; Marinova-Schmidt, V.; Gobin, J.; Criegee-Rieck, M.; Griebel, L.; Engel, S.; Stein, V.; Graessel, E.; Kolominsky-Rabas, P.L.	2015	BMC Med. Informatics Decis. Mak.	15	1	-	10.1186/s12911-015-0182-2	Schaller 2015	Outcomes not related to health or wellbeing;
Reducing substance involvement in college students: A three-arm parallel-group randomized controlled trial of a computer-based intervention	Christoff, A.D.O.; Boerngen-Lacerda, R.	2015	Addict. Behav.	45		164-171	10.1016/j.addbeh.2015.01.019	Christoff 2015	Users not segmented in two or more groups;
Effectiveness of a mHealth Lifestyle Program with Telephone Support (TXT2BFiT) to Prevent Unhealthy Weight Gain in Young Adults: Randomized Controlled Trial	Partridge, S.R.; McGeechan, K.; Hebden, L.; Balestracci, K.; Wong, A.T.Y.; Denney-Wilson, E.; Harris, M.F.; Phongsavan, P.; Bauman, A.; Allman-Farinelli, M.	2015	JMIR mHealth uHealth	3	2	-	10.2196/mhealth.4530	Partridge 2015	Rules unclear;
Preventing drug use among sexual-minority youths: Findings from a tailored, web-based intervention	Schwinn, T.M.; Thom, B.; Schinke, S.P.; Hopkins, J.	2015	J. Adolesc. Health	56	5	571-573	10.1016/j.jadohealth.2014.12.015	Schwinn 2015	Users not segmented in two or more groups;
Efficacy of a telehealth intervention on colonoscopy uptake when cost is a barrier: The family CARE cluster randomized controlled trial	Steffen, L.E.; Boucher, K.M.; Damron, B.H.; Pappas, L.M.; Walters, S.T.; Flores, K.G.; Boonyasiriwat, W.; Vernon, S.W.; Stroup, A.M.; Schwartz, M.D.; Edwards, S.L.; Kohlmann, W.K.; Lowery, J.T.; Wiggins, C.L.; Hill, D.A.; Higginbotham, J.C.; Burt, R.; Simmons, R.G.; Kinney, A.Y.	2015	Cancer Epidemiol. Biomarkers Prev.	24	9	1311-1318	10.1158/1055-9965.EPI-15-0150	Steffen 2015	Other than technology customized;
Preliminary Results of a Randomised Controlled Trial of an Online Psychological Intervention to Reduce Distress in Men Treated for Localised Prostate Cancer	Wootten, A.C.; Abbott, J.-A.M.; Meyer, D.; Chisholm, K.; Austin, D.W.; Klein, B.; McCabe, M.; Murphy, D.G.; Costello, A.J.	2015	Eur. Urol.	68	3	471-479	10.1016/j.eururo.2014.10.024	Wootten 2015	Users not segmented in two or more groups;
Individualized guided internet-delivered cognitive-behavior therapy for chronic pain patients with comorbid depression and anxiety: A randomized controlled trial	Buhrman, M.; Syk, M.; Burvall, O.; Hartig, T.; Gordh, T.; Andersson, G.	2015	Clin. J. Pain	31	6	504-516	10.1097/AJP.0000000000000176	Buhrman 2015	Technology manually customized;
The Effects of Text Message Content on the Use of an Internet-Based Physical Activity Intervention in Hong Kong Chinese Adolescents	Lau, E.Y.; Lau, P.W.C.; Cai, B.; Archer, E.	2015	J. Health Commun.	20	9	1041-1051	10.1080/10810730.2015.1018580	Lau 2015	Outcomes not related to health or wellbeing;
Effectiveness of a web-based tailored intervention (E-health4Uth) and consultation to promote adolescents' health: Randomized controlled trial	Bannink, R.; Broeren, S.; Joosten-Van Zwanenburg, E.; Van As, E.; Van De Looij-Jansen, P.; Raat, H.	2014	J. Med. Internet Res.	16	5	-	10.2196/jmir.3163	Bannink 2014	eHealth not in line with definition;
A personalised eHealth programme reduces the duration until return to work after gynaecological surgery: Results of a multicentre randomised trial	Vonk Noordegraaf, A.; Anema, J.R.; Van Mechelen, W.; Knol, D.L.; Van Baal, W.M.; Van Kesteren, P.J.M.; Brölmann, H.A.M.; Huirne, J.A.F.	2014	BJOG Int. J. Obstet. Gynaecol.	121	9	1127-1136	10.1111/1471-0528.12661	VonkNoordegraaf 2014	Users not segmented in two or more groups;
A personalised eHealth programme reduces the duration until return to work after gynaecological surgery: Results of a multicentre randomised trial	Vonk Noordegraaf, A.; Anema, J.R.; Van Mechelen, W.; Knol, D.L.; Van Baal, W.M.; Van Kesteren, P.J.M.; Brölmann, H.A.M.; Huirnea, J.A.F.	2014	Obstet. Gynecol. Surv.	69	12	732-733	10.1097/01.ogx.0000459562.53112.b7	VonkNoordegraaf 2014	Duplicate;
A web-based computer-tailored alcohol prevention program for adolescents: Cost-Effectiveness and intersectoral costs and benefits	Drost, R.M.; Paulus, A.T.G.; Jander, A.F.; Mercken, L.; De Vries, H.; Ruwaard, D.; Evers, S.M.	2016	J. Med. Internet Res.	18	4	-	10.2196/jmir.5223	Drost 2016	Cost-effectiveness study;
A web-based transdiagnostic intervention for affective and mood disorders: Randomized controlled trial	Tulbure, B.T.; Rusu, A.; Sava, F.A.; Sălăgean, N.; Farchione, T.J.	2018	J. Med. Internet Res.	20	5	-	10.2196/mental.8901	Tulbure 2018	Technology manually customized;
Development and pilot evaluation of an Internet-facilitated cognitive-behavioral intervention for maternal depression	Sheeber, L.B.; Seeley, J.R.; Feil, E.G.; Davis, B.; Sorensen, E.; Kosty, D.B.; Lewinsohn, P.M.	2012	J. Consult. Clin. Psychol.	80	5	739-749	10.1037/a0028820	Sheeber 2012	Other than technology customized;
The Potential Impact of Intelligent Systems for Mobile Health Self-Management Support: Monte Carlo Simulations of Text Message Support for Medication Adherence	Piette, J.D.; Farris, K.B.; Newman, S.; An, L.; Sussman, J.; Singh, S.	2015	Ann. Behav. Med.	49	1	84-94	10.1007/s12160-014-9634-7	Piette 2015	Not an evaluation study;
An eHealth education intervention to promote healthy lifestyles among nurses	Tsai, Y.-C.; Liu, C.-H.	2015	Nurs. Outlook	63	3	245-254	10.1016/j.outlook.2014.11.005	Tsai 2015	Not an evaluation study;
Targeted prevention of common mental health disorders in university students: Randomised controlled trial of a transdiagnostic trait-focused web-based intervention	Musiat, P.; Conrod, P.; Treasure, J.; Tylee, A.; Williams, C.; Schmidt, U.	2014	PLoS ONE	9	4	-	10.1371/journal.pone.0093621	Musiat 2014	eHealth not personalized or tailored;
Telehealth personalized cancer risk communication to motivate colonoscopy in relatives of patients with colorectal cancer: The family CARE randomized controlled trial	Kinney, A.Y.; Boonyasiriwat, W.; Walters, S.T.; Pappas, L.M.; Stroup, A.M.; Schwartz, M.D.; Edwards, S.L.; Rogers, A.; Kohlmann, W.K.; Boucher, K.M.; Vernon, S.W.; Simmons, R.G.; Lowery, J.T.; Flores, K.; Wiggins, C.L.; Hill, D.A.; Burt, R.W.; Williams, M.S.; Higginbotham, J.C.	2014	J. Clin. Oncol.	32	7	654-662	10.1200/JCO.2013.51.6765	Kinney 2014	Other than technology customized;
A pilot study of the effects of a tailored web-based intervention on promoting fruit and vegetable intake in african american families	Wilson, D.K.; Alia, K.A.; Kitzman-Ulrich, H.; Resnicow, K.	2014	Child. Obes.	10	1	77-84	10.1089/chi.2013.0070	Wilson 2014	Not an evaluation study;
The Be Our Ally Beat Smoking (BOABS) study, a randomised controlled trial of an intensive smoking cessation intervention in a remote aboriginal Australian health care setting	Marley, J.V.; Atkinson, D.; Kitaura, T.; Nelson, C.; Gray, D.; Metcalf, S.; Maguire, G.P.	2014	BMC Public Health	14	1	-	10.1186/1471-2458-14-32	Marley 2014	eHealth not in line with definition;
An online optimism intervention reduces depression in pessimistic individuals	Sergeant, S.; Mongrain, M.	2014	J. Consult. Clin. Psychol.	82	2	263-274	10.1037/a0035536	Sergeant 2014	eHealth not personalized or tailored;
A tailored web-based psychoeducational intervention for cancer patients and their family caregivers	Northouse, L.; Schafenacker, A.; Barr, K.L.C.; Katapodi, M.; Yoon, H.; Brittain, K.; Song, L.; Ronis, D.L.; An, L.	2014	Cancer Nurs.	37	5	321-330	10.1097/NCC.0000000000000159	Northouse 2014	Not an evaluation study;
Long-term health outcomes and cost-effectiveness of a computer-tailored physical activity intervention among people aged over fifty: Modelling the results of a randomized controlled trial	Peels, D.A.; Hoogenveen, R.R.; Feenstra, T.L.; Golsteijn, R.H.J.; Bolman, C.; Mudde, A.N.; Wendel-Vos, G.C.W.; De Vries, H.; Lechner, L.	2014	BMC Public Health	14	1	-	10.1186/1471-2458-14-1099	Peels 2014	Cost-effectiveness study;
Do email and mobile phone prompts stimulate primary school children to reuse an internet-delivered smoking prevention intervention?	Cremers, H.-P.; Mercken, L.; Crutzen, R.; Willems, P.; De Vries, H.; Oenema, A.	2014	J. Med. Internet Res.	16	3	-	10.2196/jmir.3069	Cremers 2014	Outcomes not related to health or wellbeing;
Effectiveness and cost-effectiveness of individually tailored Internet-delivered cognitive behavior therapy for anxiety disorders ina primary care population: A randomized controlled trial	Nordgren, L.B.; Hedman, E.; Etienne, J.; Bodin, J.; Kadowaki, T.; Eriksson, S.; Lindkvist, E.; Andersson, G.; Carlbring, P.	2014	Behav. Res. Ther.	59		2024-11-01	10.1016/j.brat.2014.05.007	Nordgren 2014	Technology manually customized;
Pilot of a brief, web-based educational intervention targeting safe storage and disposal of prescription opioids	McCauley, J.L.; Back, S.E.; Brady, K.T.	2013	Addict. Behav.	38	6	2230-2235	10.1016/j.addbeh.2013.01.019	McCauley 2013	Not an evaluation study;
Health on the web: Randomised trial of work-based online screening and brief intervention for hazardous and harmful drinking	Murray, E.; Khadjesari, Z.; Linke, S.; Hunter, R.; Freemantle, N.	2013	BMC Public Health	13	1	-	10.1186/1471-2458-13-505	Murray 2013	Study protocol;
Soulage-tavie: Development and validation of a virtual nursing intervention to promote self-management of postoperative pain after cardiac surgery	Martorella, G.; Côté, J.; Choinière, M.	2013	CIN Comput. Informatics Nurs.	31	4	189-197	10.1097/NXN.0b013e3182812d69	Martorella 2013	Not an evaluation study;
A smartphone-based intervention with diaries and therapist feedback to reduce catastrophizing and increase functioning in women with chronic widespread pain. part 2: 11-Month follow-up results of a randomized trial	Kristjánsdóttir, O.B.; Fors, E.A.; Eide, E.; Finset, A.; Stensrud, T.L.; Van Dulmen, S.; Wigers, S.H.; Eide, H.	2013	J. Med. Internet Res.	15	3	-	10.2196/jmir.2442	Kristjánsdóttir 2013	Other than technology customized;
Influence of delivery strategy on message-processing mechanisms and future adherence to a dutch computer-tailored smoking cessation intervention	Stanczyk, N.E.; Crutzen, R.; Bolman, C.; Muris, J.; De Vries, H.	2013	J. Med. Internet Res.	15	2	-	10.2196/jmir.2153	Stanczyk 2013	Outcomes not related to health or wellbeing;
Low intensity vs. self-guided Internet-delivered psychotherapy for major depression: A multicenter, controlled, randomized study	López-del-Hoyo, Y.; Olivan, B.; Luciano, J.V.; Mayoral, F.; Roca, M.; Gili, M.; Andres, E.; Serrano-Blanco, A.; Collazo, F.; Araya, R.; Baños, R.; Botella, C.; Magallón, R.; García-Campayo, J.	2013	BMC Psychiatry	13		-	10.1186/1471-244X-13-21	López-del-Hoyo 2013	Study protocol;
Role of the working alliance on treatment outcome in tailored internet-based cognitive behavioural therapy for anxiety disorders: Randomized controlled pilot trial	Nordgren, L.B.; Carlbring, P.; Linna, E.; Andersson, G.	2013	J. Med. Internet Res.	15	1	-	10.2196/resprot.2292	Nordgren 2013	Technology manually customized;
A smartphone-based intervention with diaries and therapist-feedback to reduce catastrophizing and increase functioning in women with chronic widespread pain: Randomized controlled trial	Kristjánsdóttir, Ó.B.; Fors, E.A.; Eide, E.; Finset, A.; Stensrud, T.L.; Van Dulmen, S.; Hørven Wigers, S.; Eide, H.	2013	J. Med. Internet Res.	15	1	-	10.2196/jmir.2249	Kristjánsdóttir 2013	Other than technology customized;
Evaluation of a Web-based educational program for women diagnosed with breast cancer: Why is the intervention effect absent?	Ventura, F.; Sawatzky, R.; Öhlén, J.; Karlsson, P.; Koinberg, I.	2013	Stud. Health Technol. Informatics	192	2024-02-01	-1132	10.3233/978-1-61499-289-9-1132	Ventura 2013	Users not segmented in two or more groups;
Facilitating chlamydia testing among young people: A randomised controlled trial in cyberspace	Kang, M.; Rochford, A.; Skinner, R.; Mindel, A.; Webb, M.; Peat, J.; Usherwood, T.	2012	Sex. Transm. Infect.	88	8	568-573	10.1136/sextrans-2011-050124	Kang 2012	Technology manually customized;
Effect of adherence to self-monitoring of diet and physical activity on weight loss in a technology-supported behavioral intervention	Wang, J.; Sereika, S.M.; Chasens, E.R.; Ewing, L.J.; Matthews, J.T.; Burke, L.E.	2012	Patient Preference Adherence	6		221-226	10.2147/PPA.S28889	Wang 2012	Secondary analysis;
Evaluation of an internet-short message service-based intervention for promoting physical activity in Hong Kong Chinese adolescent school children: A pilot study	Lau, E.Y.; Lau, P.W.C.; Chung, P.-K.; Ransdell, L.B.; Archer, E.	2012	Cyberpsychol. Behav. Soc. Networking	15	8	425-434	10.1089/cyber.2012.0161	Lau 2012	Not an evaluation study;
Evaluating a web-based cognitive-behavioral therapy for maladaptive perfectionism in university students	Radhu, N.; Daskalakis, Z.J.; Arpin-Cribbie, C.A.; Irvine, J.; Ritvo, P.	2012	J. Am. Coll. Health	60	5	357-366	10.1080/07448481.2011.630703	Radhu 2012	eHealth not personalized or tailored;
Internet based vascular risk factor management for patients with clinically manifest vascular disease: Randomised controlled trial	Vernooij, W.P.; Kaasjager, H.A.H.; Van Der Graaf, Y.; Wierdsma, J.; Grandjean, H.M.H.; Hovens, M.M.C.; De Wit, G.A.; Visseren, F.L.J.	2012	BMJ (Online)	344	7863	-	10.1136/bmj.e3750	Vernooij 2012	Technology manually customized;
A pilot randomised controlled trial of an Internet-based cognitive behavioural therapy self-management programme (MS Invigor8) for multiple sclerosis fatigue	Moss-Morris, R.; McCrone, P.; Yardley, L.; van Kessel, K.; Wills, G.; Dennison, L.	2012	Behav. Res. Ther.	50	6	415-421	10.1016/j.brat.2012.03.001	Moss-Morris 2012	Other than technology customized;
"+CLICK": pilot of a web-based training program to enhance ART adherence among HIV-positive youth.	Shegog, R.; Markham, C.M.; Leonard, A.D.; Bui, T.C.; Paul, M.E.	2012	AIDS Care	24	3	310-318	10.1080/09540121.2011.608788	Shegog 2012	Not an evaluation study;
Efficacy of an internet-based cognitive-behavioral intervention for long-term survivors of pediatric cancer: A pilot study	Seitz, D.C.M.; Knaevelsrud, C.; Duran, G.; Waadt, S.; Loos, S.; Goldbeck, L.	2014	Supportive Care Cancer	22	8	2075-2083	10.1007/s00520-014-2193-4	Seitz 2014	Not an evaluation study;
An interactive individualized intervention to promote behavioral change to increase personal well-being in US surgeons	Shanafelt, T.D.; Kaups, K.L.; Nelson, H.; Satele, D.V.; Sloan, J.A.; Oreskovich, M.R.; Dyrbye, L.N.	2014	Ann. Surg.	259	1	82-88	10.1097/SLA.0b013e3182a58fa4	Shanafelt 2014	Not an evaluation study;
A health literacy pilot intervention to improve medication adherence using Meducation® technology	Zullig, L.L.; McCant, F.; Melnyk, S.D.; Danus, S.; Bosworth, H.B.	2014	Patient Educ. Couns.	95	2	288-291	10.1016/j.pec.2014.02.004	Zullig 2014	Not an evaluation study;
Differences in response to a dietary intervention between the general population and first-degree relatives of colorectal cancer patients	McClish, D.; Carcaise-Edinboro, P.; Esinhart, H.; Wilson, D.B.; Bean, M.K.	2014	J. Nutr. Educ. Behav.	46	5	376-383	10.1016/j.jneb.2014.02.015	McClish 2014	Technology manually customized;
Mobile phone text messaging intervention for cervical cancer screening: Changes in knowledge and behavior pre-post intervention	Lee, H.Y.; Koopmeiners, J.S.; Rhee, T.G.; Raveis, V.H.; Ahluwalia, J.S.	2014	J. Med. Internet Res.	16	8	e196-	10.2196/jmir.3576	Lee 2014	Not an evaluation study;
EHealth: Individualization of mesalazine treatment through a self-managed web-based solution in mild-to-moderate ulcerative colitis	Pedersen, N.; Thielsen, P.; Martinsen, L.; Bennedsen, M.; Haaber, A.; Langholz, E.; Végh, Z.; Duricova, D.; Jess, T.; Bell, S.; Burisch, J.; Munkholm, P.	2014	Inflammatory Bowel Dis.	20	12	2276-2285	10.1097/MIB.0000000000000199	Pedersen 2014	Not an evaluation study;
Web-based, self-management enhancing interventions with e-diaries and personalized feedback for persons with chronic illness: A tale of three studies	Nes, A.A.G.; Eide, H.; Kristjánsdóttir, T.B.; Van Dulmen, S.	2013	Patient Educ. Couns.	93	3	451-458	10.1016/j.pec.2013.01.022	Nes 2013	Technology manually customized;
Telehealth weight management intervention for adults with physical disabilities: A randomized controlled trial	Rimmer, J.H.; Wang, E.; Pellegrini, C.A.; Lullo, C.; Gerber, B.S.	2013	Am. J. Phys. Med. Rehabil.	92	12	1084-1094	10.1097/PHM.0b013e31829e780e	Rimmer 2013	Other than technology customized;
Promoting well-being: An effectiveness of an individually-tailored physical activity intervention for young adults	Mack, D.E.; Wilson, P.M.; Blais, L.T.; Gilchrist, J.D.; Meldrum, L.S.	2013	Psychol. of Well-Being: Theory, Perspect. and Pract.			43-56		Mack 2013	Not an evaluation study;
Mental Vitality at Work: A mental health module for Workers' Health Surveillance can improve work functioning	Ketelaar, S.; Nieuwenhuijsen, K.; Gärtner, F.; Bolier, L.; Smeets, O.; Van Dijk, F.; Sluiter, J.	2013	Tijdschr. Bedrijfs Verzekeringsgeneeskunde	21	9	406-411	10.1007/s12498-013-0190-z	Ketelaar 2013	Article not accessible;
Effects of an individually tailored web-Based chronic pain management program on pain severity, psychological health, and functioning	Nevedal, D.C.; Oberleitner, L.; Wang, C.; Schwartz, S.; Williams, A.M.	2013	J. Med. Internet Res.	15	9	-	10.2196/jmir.2296	Nevedal 2013	Not an evaluation study;
Efficacy of a web-based, center-based or combined physical activity intervention among older adults	Mouton, A.; Cloes, M.	2014	Health Educ. Res.	30	3	422-435	10.1093/her/cyv012	Mouton 2014	Duplicate;
An economic evaluation of a video- and text-based computer-tailored intervention for smoking cessation: A cost-effectiveness and cost-utility analysis of a randomized controlled trial	Stanczyk, N.E.; Smit, E.S.; Schulz, D.N.; De Vries, H.; Bolman, C.; Muris, J.W.M.; Evers, S.M.A.A.	2014	PLoS ONE	9	10	-	10.1371/journal.pone.0110117	Stanczyk 2014	Cost-effectiveness study;
The Green Eating Project: Web-based intervention to promote environmentally conscious eating behaviours in US university students	Monroe, J.T.; Lofgren, I.E.; Sartini, B.L.; Greene, G.W.	2015	Public Health Nutr.	18	13	2368-2378	10.1017/S1368980015002396	Monroe 2015	Unclear how customized;
Results of the exercise and nutrition to enhance recovery and good health for you (ENERGY) trial: A behavioral weight loss intervention in overweight or obese breast cancer survivors	Rock, C.L.; Flatt, S.W.; Byers, T.E.; Colditz, G.A.; Demark-Wahnefried, W.; Ganz, P.A.; Wolin, K.Y.; Elias, A.; Krontiras, H.; Liu, J.; Naughton, M.; Pakiz, B.; Parker, B.A.; Sedjo, R.L.; Wyatt, H.	2015	J. Clin. Oncol.	33	28	3169-3176	10.1200/JCO.2015.61.1095	Rock 2015	Other than technology customized;
A novel, web-based, psychological intervention for people with psoriasis: The electronic Targeted Intervention for Psoriasis (eTIPs) study	Bundy, C.; Pinder, B.; Bucci, S.; Reeves, D.; Griffiths, C.E.M.; Tarrier, N.	2013	Br. J. Dermatol.	169	2	329-336	10.1111/bjd.12350	Bundy 2013	Users not segmented in two or more groups;
Tablet-based strength-balance training to motivate and improve adherence to exercise in independently living older people: A phase II preclinical exploratory trial	Silveira, P.; Van De Langenberg, R.; Van Het Reve, E.; Daniel, F.; Casati, F.; De Bruin, E.D.	2013	J. Med. Internet Res.	15	8	-	10.2196/jmir.2579	Silveira 2013	Not an evaluation study;
Internet-based dyspnea self-management support for patients with chronic obstructive pulmonary disease	Nguyen, H.Q.; Donesky, D.; Reinke, L.F.; Wolpin, S.; Chyall, L.; Benditt, J.O.; Paul, S.M.; Carrieri-Kohlman, V.	2013	J. Pain Symptom Manage.	46	1	43-55	10.1016/j.jpainsymman.2012.06.015	Nguyen 2013	Technology manually customized;
Individually tailored internet-based treatment for young adults and adults with panic attacks: Randomized controlled trial	Silfvernagel, K.; Carlbring, P.; Kabo, J.; Edström, S.; Eriksson, J.; Månson, L.; Andersson, G.	2012	J. Med. Internet Res.	14	3	-	10.2196/jmir.1853	Silfvernagel 2012	Users not segmented in two or more groups;
Tailored vs. Standardized internet-based cognitive behavior therapy for depression and comorbid symptoms: A randomized controlled trial	Johansson, R.; Sjöberg, E.; Sjögren, M.; Johnsson, E.; Carlbring, P.; Andersson, T.; Rousseau, A.; Andersson, G.	2012	PLoS ONE	7	5	-	10.1371/journal.pone.0036905	Johansson 2012	Other than technology customized;
E-health in caring for patients with atopic dermatitis: A randomized controlled cost-effectiveness study of internet-guided monitoring and online self-management training	Van Os-Medendorp, H.; Koffijberg, H.; Eland-De Kok, P.C.M.; Van Der Zalm, A.; De Bruin-Weller, M.S.; Pasmans, S.G.M.A.; Ros, W.J.G.; Thio, H.B.; Knol, M.J.; Bruijnzeel-Koomen, C.A.F.M.	2012	Br. J. Dermatol.	166	5	1060-1068	10.1111/j.1365-2133.2012.10829.x	VanOs-Medendorp 2012	Cost-effectiveness study;
The effect of a computer-based intervention on adult children of alcoholics	Gustafson, D.H.; McTavish, F.M.; Schubert, C.J.; Johnson, R.A.	2012	J. Addict. Med.	6	1	24-28	10.1097/ADM.0b013e31822b80ca	Gustafson 2012	Unclear how customized;
A pilot test of a tailored mobile and web-based diabetes messaging system for adolescents	Mulvaney, S.A.; Anders, S.; Smith, A.K.; Pittel, E.J.; Johnson, K.B.	2012	J. Telemed. Telecare	18	2	115-118	10.1258/jtt.2011.111006	Mulvaney 2012	Not an evaluation study;
A randomized trial of a web-based intervention to improve migraine self-management and coping	Bromberg, J.; Wood, M.E.; Black, R.A.; Surette, D.A.; Zacharoff, K.L.; Chiauzzi, E.J.	2012	Headache	52	2	244-261	10.1111/j.1526-4610.2011.02031.x	Bromberg 2012	eHealth not personalized or tailored;
Online exposure treatment for spider fear: The effects of moving versus static images on treatment adherence, fear elicitation and habituation	Matthews, A.J.; Scanlan, J.D.; Kirkby, K.C.	2012	Behav. Change	29	1	15-24	10.1017/bec.2012.7	Matthews 2012	Not an evaluation study;
An-m-Health Intervention Using Smartphone App to Improve Physical Activity in College Students: A Randomized Controlled Trial	Al-Nawaiseh, H. K.; McIntosh, W. A.; McKyer, L. J.	2022	Int J Environ Res Public Health	19	12		10.3390/ijerph19127228	Al-Nawaiseh 2022	eHealth not personalized or tailored;
A Pilot and Feasibility Mobile Health Intervention to Support Healthy Behaviors in African American Breast Cancer Survivors	Allicock, M.; Kendzor, D.; Sedory, A.; Gabriel, K. P.; Swartz, M. D.; Thomas, P.; Yudkin, J. S.; Rivers, A.	2021	J Racial Ethn Health Disparities	8	1	157-165	10.1007/s40615-020-00767-x	Allicock 2021	Unclear how customized;
The Horyzons project- a randomized controlled trial of a novel online social therapy to maintain treatment effects from specialist first-episode psychosis services	Alvarez-Jimenez, M.; Koval, P.; Schmaal, L.; Bendall, S.; O'Sullivan, S.; Cagliarini, D.; D'Alfonso, S.; Rice, S.; Valentine, L.; Penn, D. L.; Miles, C.; Russon, P.; Phillips, J.; McEnery, C.; Lederman, R.; Killackey, E.; Mihalopoulos, C.; Gonzalez-Blanch, C.; Gilbertson, T.; Lal, S.; Cotton, S. M.; Herrman, H.; McGorry, P. D.; Gleeson, J. F. M.	2021	World Psychiatry					Alvarez-Jimenez 2021	Technology manually customized;
Internet-Based Cognitive Behavioral Therapy for Psychological Distress Associated With the COVID-19 Pandemic: A Pilot Randomized Controlled Trial	Aminoff, V.; Sellen, M.; Sorliden, E.; Ludvigsson, M.; Berg, M.; Andersson, G.	2021	Front Psychol	12		684540	10.3389/fpsyg.2021.684540	Aminoff 2021	Rules unclear;
Individually tailored Internet-delivered cognitive-behavioral therapy for survivors of intimate partner violence: A randomized controlled pilot trial	Andersson, G.; Olsson, E.; Ringsgard, E.; Sandgren, T.; Viklund, I.; Andersson, C.; Hesselman, Y.; Johansson, R.; Nordgren, L. B.; Bohman, B.	2021	Internet Interv	26		100453	10.1016/j.invent.2021.100453	Andersson 2021	Users not segmented in two or more groups;
Group Lifestyle Intervention With Mobile Health for Young Adults With Serious Mental Illness: A Randomized Controlled Trial	Aschbrenner, K. A.; Naslund, J. A.; Gorin, A. A.; Mueser, K. T.; Browne, J.; Wolfe, R. S.; Xie, H.; Bartels, S. J.	2022	Psychiatr Serv	73	2	141-148	10.1176/appi.ps.202100047	Aschbrenner 2022	eHealth not in line with definition;
Feasibility and Effectiveness of Assessing Subhealth Using a Mobile Health Management App (MibyeongBogam) in Early Middle-Aged Koreans: Randomized Controlled Trial	Baek, Y.; Jeong, K.; Lee, S.; Kim, H.; Seo, B. N.; Jin, H. J.	2021	JMIR Mhealth Uhealth	9	8	e27455	10.2196/27455	Baek 2021	Rules unclear;
Control of cardiovascular risk factors with tailored recommendations: A randomized controlled trial	Barroso, M.; Zomeno, M. D.; Diaz, J. L.; Perez-Fernandez, S.; Marti-Lluch, R.; Cordon, F.; Ramos, R.; Cabezas, C.; Salvador, G.; Castell, C.; Schroder, H.; Grau, M.	2020	Prev Med	141		106302	10.1016/j.ypmed.2020.106302	Barroso 2020	eHealth not in line with definition;
Increasing HPV Vaccination among Low-Income, Ethnic Minority Adolescents: Effects of a Multicomponent System Intervention through a County Health Department Hotline	Bastani, R.; Glenn, B. A.; Singhal, R.; Crespi, C. M.; Nonzee, N. J.; Tsui, J.; Chang, L. C.; Herrmann, A. K.; Taylor, V. M.	2022	Cancer Epidemiol Biomarkers Prev	31	1	175-182	10.1158/1055-9965.EPI-20-1578	Bastani 2022	eHealth not in line with definition;
Effectiveness of a Guided Internet- and Mobile-Based Intervention for Patients with Chronic Back Pain and Depression (WARD-BP): A Multicenter, Pragmatic Randomized Controlled Trial	Baumeister, H.; Paganini, S.; Sander, L. B.; Lin, J.; Schlicker, S.; Terhorst, Y.; Moshagen, M.; Bengel, J.; Lehr, D.; Ebert, D. D.	2021	Psychother Psychosom	90	4	255-268	10.1159/000511881	Baumeister 2021	Users not segmented in two or more groups;
Challenges in Recruiting University Students for Web-Based Indicated Prevention of Depression and Anxiety: Results From a Randomized Controlled Trial (ICare Prevent)	Bolinski, F.; Kleiboer, A.; Neijenhuijs, K.; Karyotaki, E.; Wiers, R.; de Koning, L.; Jacobi, C.; Zarski, A. C.; Weisel, K. K.; Cuijpers, P.; Riper, H.	2022	J Med Internet Res	24	12	e40892	10.2196/40892	Bolinski 2022	Outcomes not related to health or wellbeing;
Build it so they will come? Feasibility and effifficacy of a gamifified personalized normative feedback alcohol intervention for sexual minority women.	Boyle, S. C.	2021					10.5642/cguetd/202	Boyle 2021	Not a journal article;
Examining the added value of harm reduction strategies to emailed boosters to extend the effects of online interventions for college drinkers	Braitman, A. L.; Strowger, M.; Lau-Barraco, C.; Shipley, J. L.; Kelley, M. L.; Carey, K. B.	2022	Psychol Addict Behav	36	6	635-647	10.1037/adb0000755	Braitman 2022	Outcomes not related to health or wellbeing;
Are guided internet-based interventions for the indicated prevention of depression in green professions effective in the long run? Longitudinal analysis of the 6- and 12-month follow-up of a pragmatic randomized controlled trial (PROD-A)	Braun, L.; Titzler, I.; Terhorst, Y.; Freund, J.; Thielecke, J.; Ebert, D. D.; Baumeister, H.	2021	Internet Interv	26		100455	10.1016/j.invent.2021.100455	Braun 2021	Technology manually customized;
Mobile-health intervention for smoking cessation among Cambodian people living with HIV: A mixed-methods pilot study	Bui, T. C.; Sopheab, H.; Businelle, M. S.; Chhea, C.; Ly, S. P.; Vidrine, J. I.; Thol, D.; Frank-Pearce, S.; Vidrine, D. J.	2022	AIDS Care	34	4	430-439	10.1080/09540121.2021.1887443	Bui 2022	Unclear how customized;
Pilot randomised clinical trial of an eHealth, self-management support intervention (iVERVE) for stroke: feasibility assessment in survivors 12-24 months post-event	Cadilhac, D. A.; Andrew, N. E.; Busingye, D.; Cameron, J.; Thrift, A. G.; Purvis, T.; Li, J. C.; Kneebone, I.; Thijs, V.; Hackett, M. L.; Lannin, N. A.; Kilkenny, M. F.; Re, Caps investigators	2020	Pilot Feasibility Stud	6	1	172	10.1186/s40814-020-00706-x	Cadilhac 2020	Outcomes not related to health or wellbeing;
Effect of a Web-Based Management Guide on Risk Factors in Patients With Type 2 Diabetes and Diabetic Kidney Disease: A JADE Randomized Clinical Trial	Chan, J. C. N.; Thewjitcharoen, Y.; Nguyen, T. K.; Tan, A.; Chia, Y. C.; Hwu, C. M.; Jian, D.; Himathongkam, T.; Wong, K. L.; Choi, Y. M.; Mirasol, R.; Mohamed, M.; Kong, A. P. S.; Ma, R. C. W.; Chow, E. Y. K.; Ozaki, R.; Lau, V.; Fu, A. W. C.; Hong, E. G.; Yoon, K. H.; Tsang, C. C.; Lau, E. S. H.; Lim, L. L.; Luk, A. O. Y.	2022	JAMA Netw Open	5	3	e223862	10.1001/jamanetworkopen.2022.3862	Chan 2022	Rules unclear;
A multilevel, low literacy dual language intervention to promote colorectal cancer screening in community clinics in Florida: A randomized controlled trial	Christy, S. M.; Sutton, S. K.; Abdulla, R.; Boxtha, C.; Gonzalez, P.; Cousin, L.; Ewing, A.; Montoya, S.; Lopez, D.; Beehler, T.; Sanchez, J.; Carvajal, R.; Meade, C. D.; Gwede, C. K.	2022	Prev Med	158		107021	10.1016/j.ypmed.2022.107021	Christy 2022	Technology manually customized;
Effect of Cognitive-behavioral Change Model-based Online Health Education in Hypertension Management	Cui, L.; Hu, K.; Huang, H.; Deng, N.; Wen, J.; Yang, L.; Zhao, Y.	2022	Chinese General Practice				10.12114/j.issn.1007-9572.2022.0052	Cui 2022	Not in English, Dutch or German language;
Steps Ahead: Optimising physical activity in adults with cystic fibrosis: A pilot randomised trial using wearable technology, goal setting and text message feedback	Curran, M.; Tierney, A. C.; Collins, L.; Kennedy, L.; McDonnell, C.; Jurascheck, A. J.; Sheikhi, A.; Walsh, C.; Button, B.; Casserly, B.; Cahalan, R.	2022	J Cyst Fibros				10.1016/j.jcf.2022.11.002	Curran 2022	Technology manually customized;
Effectiveness and cost-effectiveness of face-to-face and electronic brief interventions versus screening alone to reduce alcohol consumption among high-risk adolescents presenting to emergency departments: three-arm pragmatic randomized trial (SIPS Junior	Deluca, P.; Coulton, S.; Alam, M. F.; Boniface, S.; Donoghue, K.; Gilvarry, E.; Kaner, E.; Lynch, E.; Maconochie, I.; McArdle, P.; McGovern, R.; Newbury-Birch, D.; Patton, R.; Pellat-Higgins, T.; Phillips, C.; Phillips, T.; Pockett, R. D.; Russell, I. T.; Strang, J.; Drummond, C.	2022	Addiction	117	8	2200-2214	10.1111/add.15884	Deluca 2022	Technology manually customized;
Effects of Activity Tracker-Based Counselling and Live-Web Exercise on Breast Cancer Survivors during Italy COVID-19 Lockdown	Di Blasio, A.; Morano, T.; Lancia, F.; Viscioni, G.; Di Iorio, A.; Grossi, S.; Cianchetti, E.; Cugusi, L.; Gobbo, S.; Bergamin, M.; D'Eugenio, A.; Masini, L.; Rinaldi, M.; Scognamiglio, M. T.; Vamvakis, A.; Napolitano, G.	2021	J Funct Morphol Kinesiol	6	2		10.3390/jfmk6020050	DiBlasio 2021	Technology manually customized;
Effects of activity tracker-based counselling and live-web exercise on breast cancer survivors' sleep and waking time during Italy's COVID-19 lockdown	Di Blasio, A.; Morano, T.; Lancia, F.; Viscioni, G.; Di Iorio, A.; Grossi, S.; Cianchetti, E.; Pippi, R.; Gobbo, S.; Bergamin, M.; D'Eugenio, A.; Masini, L.; Rinaldi, M.; Grassadonia, A.; Vamvakis, A.; Napolitano, G.	2022	Home Health Care Serv Q	41	1	2019-01-01	10.1080/01621424.2021.1984362	DiBlasio 2022	Technology manually customized;
Influence of smartphone-based physical activity intervention on executive functions and cardiometabolic disease risk in obese young adults: a pilot randomised controlled trial	Domal, Sapna Vithoba; Chandrasekaran, Baskaran; Palanisamy, Hari Prakash	2023	Journal of Diabetes & Metabolic Disorders				10.1007/s40200-023-01182-9	Domal 2023	Unclear how customized;
Mechanisms of an eHealth program targeting depression in men with overweight or obesity: A randomised trial	Drew, R. J.; Morgan, P. J.; Young, M. D.	2022	J Affect Disord	299		309-317	10.1016/j.jad.2021.12.001	Drew 2022	Users not segmented in two or more groups;
A Group-Facilitated, Internet-Based Intervention to Promote Mental Health and Well-Being in a Vulnerable Population of University Students: Randomized Controlled Trial of the Be Well Plan Program	Fassnacht, D. B.; Ali, K.; van Agteren, J.; Iasiello, M.; Mavrangelos, T.; Furber, G.; Kyrios, M.	2022	JMIR Ment Health	9	5	e37292	10.2196/37292	Fassnacht 2022	Users not segmented in two or more groups;
Evaluation of an Interactive Web-Based Health Program for Weight Loss-A Randomized Controlled Trial	Fichtner, U. A.; Armbruster, C.; Bischoff, M.; Maiwald, P.; Sehlbrede, M.; Tinsel, I.; Brame, J.; Kohl, J.; Konig, D.; Fuchs, R.; Wurst, R.; Farin-Glattacker, E.	2022	Int J Environ Res Public Health	19	22		10.3390/ijerph192215157	Fichtner 2022	Unclear how customized;
Daily Motivational Text Messages to Promote Physical Activity in University Students: Results From a Microrandomized Trial	Figueroa, C. A.; Deliu, N.; Chakraborty, B.; Modiri, A.; Xu, J.; Aggarwal, J.; Jay Williams, J.; Lyles, C.; Aguilera, A.	2022	Ann Behav Med	56	2	212-218	10.1093/abm/kaab028	Figueroa 2022	eHealth not personalized or tailored;
Social Equity in the Efficacy of Computer-Based and In-Person Brief Alcohol Interventions Among General Hospital Patients With At-Risk Alcohol Use: A Randomized Controlled Trial	Freyer-Adam, J.; Baumann, S.; Bischof, G.; Staudt, A.; Goeze, C.; Gaertner, B.; John, U.	2022	JMIR Ment Health	9	1	e31712	10.2196/31712	Freyer-Adam 2022	Secondary analysis;
Effect of the STAMP (Sharing and Talking About My Preferences) Intervention on Completing Multiple Advance Care Planning Activities in Ambulatory Care : A Cluster Randomized Controlled Trial	Fried, T. R.; Paiva, A. L.; Redding, C. A.; Iannone, L.; O'Leary, J. R.; Zenoni, M.; Risi, M. M.; Mejnartowicz, S.; Rossi, J. S.	2021	Ann Intern Med	174	11	1519-1527	10.7326/M21-1007	Fried 2021	eHealth not in line with definition;
Tailored internet-based cognitive behavioral therapy for individuals with chronic pain and comorbid psychological distress: a randomized controlled trial	Gasslander, N.; Andersson, G.; Bostrom, F.; Brandelius, L.; Pelling, L.; Hamrin, L.; Gordh, T.; Buhrman, M.	2022	Cogn Behav Ther	51	5	408-434	10.1080/16506073.2022.2065528	Gasslander 2022	Technology manually customized;
Mobile Health to Improve Adherence and Patient Experience in Heart Transplantation Recipients: The mHeart Trial	Gomis-Pastor, M.; Mirabet Perez, S.; Roig Minguell, E.; Brossa Loidi, V.; Lopez Lopez, L.; Ros Abarca, S.; Galvez Tugas, E.; Mas-Malagarriga, N.; Mangues Bafalluy, M. A.	2021	Healthcare (Basel)	9	4		10.3390/healthcare9040463	Gomis-Pastor 2021	Technology manually customized;
Effects of a Smartphone-Based Self-management Intervention for Individuals With Bipolar Disorder on Relapse, Symptom Burden, and Quality of Life: A Randomized Clinical Trial	Goulding, Evan H.; Dopke, Cynthia A.; Rossom, Rebecca; Jonathan, Geneva; Mohr, David; Kwasny, Mary J.	2023	JAMA Psychiatry	80	2	109-118	10.1001/jamapsychiatry.2022.4304	Goulding 2023	Article not accessible;
A combined community health worker and text messagingbased intervention for smoking cessation in India: Project MUKTI - A mixed methods study	Hejjaji, V.; Khetan, A.; Hughes, J. W.; Gupta, P.; Jones, P. G.; Ahmed, A.; Mohan, S. K. M.; Josephson, R. A.	2021	Tob Prev Cessat	7		23	10.18332/tpc/132469	Hejjaji 2021	Other than technology customized;
Telephone-based motivational interviewing enhanced with individualised personality-specific coping skills training for young people with alcohol-related injuries and illnesses accessing emergency or rest/recovery services: a randomized controlled trial (Q	Hides, L.; Quinn, C.; Chan, G.; Cotton, S.; Pocuca, N.; Connor, J. P.; Witkiewitz, K.; Daglish, M. R. C.; Young, R. M.; Stoyanov, S.; Kavanagh, D. J.	2021	Addiction	116	3	474-484	10.1111/add.15146	Hides 2021	Technology manually customized;
Efficacy of a digital cognitive behavioral therapy for insomnia in people with low back pain: a feasibility randomized co-twin and singleton-controlled trial	Ho, K. K. N.; Simic, M.; Pinheiro, M. B.; Miller, C. B.; Ferreira, M. L.; Grunstein, R. R.; Hopper, J. L.; Ordonana, J. R.; Ferreira, P. H.	2022	Pilot Feasibility Stud	8	1	125	10.1186/s40814-022-01087-z	Ho 2022	Outcomes not related to health or wellbeing;
Therapist-supported online remote behavioural intervention for tics in children and adolescents in England (ORBIT): a multicentre, parallel group, single-blind, randomised controlled trial	Hollis, C.; Hall, C. L.; Jones, R.; Marston, L.; Novere, M. L.; Hunter, R.; Brown, B. J.; Sanderson, C.; Andren, P.; Bennett, S. D.; Chamberlain, L. R.; Davies, E. B.; Evans, A.; Kouzoupi, N.; McKenzie, C.; Heyman, I.; Khan, K.; Kilgariff, J.; Glazebrook, C.; Mataix-Cols, D.; Murphy, T.; Serlachius, E.; Murray, E.	2021	Lancet Psychiatry	8	10	871-882	10.1016/S2215-0366(21)00235-2	Hollis 2021	eHealth not personalized or tailored;
A nurse-led mHealth intervention to alleviate depressive symptoms in older adults living alone in the community: A quasi-experimental study	Hong, S.; Lee, S.; Song, K.; Kim, M.; Kim, Y.; Kim, H.	2023	Int J Nurs Stud	138		104431	10.1016/j.ijnurstu.2022.104431	Hong 2023	Technology manually customized;
Supervised mHeath Exercise Improves Health Factors More Than Self-Directed mHealth Exercise: A Clinical Controlled Study	Hu, Y.; Zhang, Y.; Qi, X.; Xu, X.; Rahmani, J.; Bai, R.; Mei, Y.	2022	Front Public Health	10		895474	10.3389/fpubh.2022.895474	Hu 2022	Not an evaluation study;
Effects of Internet-Based Support Program on Parenting Outcomes for Primiparous Women: A Pilot Study	Huang, L.; Shen, Q.; Fang, Q.; Zheng, X.	2021	Int J Environ Res Public Health	18	9		10.3390/ijerph18094402	Huang 2021	eHealth not personalized or tailored;
Field Test of an m-Health Worksite Health Promotion Program to Increase Physical Activity in Taiwanese Employees: A Cluster-Randomized Controlled Trial	Huang, S. J.; Hung, W. C.; Shyu, M. L.; Chou, T. R.; Chang, K. C.; Wai, J. P.	2023	Workplace Health Saf	71	1	14-21	10.1177/21650799221082304	Huang 2023	Rules unclear;
The Efficacy of a Smartphone-Based App on Stress Reduction: Randomized Controlled Trial	Hwang, H.; Kim, S. M.; Netterstrom, B.; Han, D. H.	2022	J Med Internet Res	24	2	e28703	10.2196/28703	Hwang 2022	Rules unclear;
Communicating personalised statin therapy-effects as 10-year CVD-risk or CVD-free life-expectancy: does it improve decisional conflict? Three-armed, blinded, randomised controlled trial	Jaspers, N. E. M.; Visseren, F. L. J.; van der Graaf, Y.; Smulders, Y. M.; Damman, O. C.; Brouwers, C.; Rutten, Gehm; Dorresteijn, J. A. N.	2021	BMJ Open	11	7	e041673	10.1136/bmjopen-2020-041673	Jaspers 2021	eHealth not in line with definition;
Monday-focused tailored rapid interactive mobile messaging for weight management 2 (MTRIMM2): results from a randomized controlled trial	Kharmats, A. Y.; Wang, C.; Fuentes, L.; Hu, L.; Kline, T.; Welding, K.; Cheskin, L. J.	2022	Mhealth	8		1	10.21037/mhealth-21-3	Kharmats 2022	Users not segmented in two or more groups;
Feasibility and acceptability of an mHealth physical activity intervention in adolescents with chronic abdominal pain	Kichline, Tiffany C	2023	these					Kichline 2023	Not a journal article;
Effectiveness, Acceptability, and Mechanisms of Change of the Internet-Based Intervention StudiCare Mindfulness for College Students: a Randomized Controlled Trial	Küchler, Ann-Marie; Kählke, Fanny; Vollbrecht, Danielle; Peip, Katharina; Ebert, David D.; Baumeister, Harald	2022	Mindfulness	13	9	2140-2154	10.1007/s12671-022-01949-w	Küchler 2022	Users not segmented in two or more groups;
The performance of remote technologies in management and self-management of overweight and obesity in primary care	Kulikova, M. S.; Gornyi, B. E.; Kontsevaya, A. V.; Karaulova, V. G.; Kalinina, A. M.; Drapkina, O. M.	2021	Profilakticheskaya meditsina	24	10		10.17116/profmed20212410124	Kulikova 2021	Not in English, Dutch or German language;
Quality of Life of Prostate Cancer Survivors Participating in a Remotely Delivered Web-Based Behavioral Intervention Pilot Randomized Trial	Langlais, C. S.; Chen, Y. H.; Van Blarigan, E. L.; Kenfield, S. A.; Kessler, E. R.; Daniel, K.; Ramsdill, J. W.; Beer, T. M.; Graff, R. E.; Paich, K.; Chan, J. M.; Winters-Stone, K. M.	2022	Integrative Cancer Therapies					Langlais 2022	Rules unclear;
Efficacy of Personalized Diabetes Self-care Using an Electronic Medical Record-Integrated Mobile App in Patients With Type 2 Diabetes: 6-Month Randomized Controlled Trial	Lee, E. Y.; Cha, S. A.; Yun, J. S.; Lim, S. Y.; Lee, J. H.; Ahn, Y. B.; Yoon, K. H.; Hyun, M. K.; Ko, S. H.	2022	J Med Internet Res	24	7	e37430	10.2196/37430	Lee 2022	Technology manually customized;
A combined laboratory and field test of a smartphone breath alcohol device and blood alcohol concentration estimator to facilitate moderate drinking among young adults	Leeman, R. F.; Berey, B. L.; Frohe, T.; Rowland, B. H. P.; Martens, M. P.; Fucito, L. M.; Stellefson, M.; Nixon, S. J.; O'Malley, S. S.	2022	Psychol Addict Behav	36	6	710-723	10.1037/adb0000780	Leeman 2022	eHealth not personalized or tailored;
An mHealth-Facilitated Personalized Intervention for Physical Activity and Sleep in Community-Dwelling Older Adults	Li, Junxin; Szanton, Sarah L.; McPhillips, Miranda V.; Lukkahatai, Nada; Pien, Grace W.; Chen, KerCheng; Hladek, Melissa D.; Hodgson, Nancy; Gooneratne, Nalaka S.	2022	Journal of Aging and Physical Activity	30	2	261-270	10.1123/japa.2020-0463	Li 2022	Article not accessible;
Long-term effectiveness of an mHealth-tailored physical activity intervention in youth with congenital heart disease: A randomized controlled trial	Lin, P. J.; Fanjiang, Y. Y.; Wang, J. K.; Lu, C. W.; Lin, K. C.; Cheong, I. M.; Pan, K. Y.; Chen, C. W.	2021	J Adv Nurs	77	8	3494-3506	10.1111/jan.14924	Lin 2021	eHealth not personalized or tailored;
Internet-based cognitive behavioural therapy for depression and anxiety among Arabic-speaking individuals in Sweden: a pilot randomized controlled trial	Lindegaard, T.; Seaton, F.; Halaj, A.; Berg, M.; Kashoush, F.; Barchini, R.; Ludvigsson, M.; Sarkohi, A.; Andersson, G.	2021	Cogn Behav Ther	50	1	47-66	10.1080/16506073.2020.1771414	Lindegaard 2021	Rules unclear;
Effectiveness of an mHealth Intervention Combining a Smartphone App and Smart Band on Body Composition in an Overweight and Obese Population: Randomized Controlled Trial (EVIDENT 3 Study)	Lugones-Sanchez, C.; Sanchez-Calavera, M. A.; Repiso-Gento, I.; Adalia, E. G.; Ramirez-Manent, J. I.; Agudo-Conde, C.; Rodriguez-Sanchez, E.; Gomez-Marcos, M. A.; Recio-Rodriguez, J. I.; Garcia-Ortiz, L.; Investigators, Evident	2020	JMIR Mhealth Uhealth	8	11	e21771	10.2196/21771	Lugones-Sanchez 2020	Rules unclear;
Influence of Digital Intervention Messaging on Influenza Vaccination Rates Among Adults With Cardiovascular Disease in the United States: Decentralized Randomized Controlled Trial	Marshall, N. J.; Lee, J. L.; Schroeder, J.; Lee, W. N.; See, J.; Madjid, M.; Munagala, M. R.; Piette, J. D.; Tan, L.; Vardeny, O.; Greenberg, M.; Liska, J.; Mercer, M.; Samson, S.	2022	J Med Internet Res	24	10	e38710	10.2196/38710	Marshall 2022	Unclear how customized;
Crush: A Randomized Trial to Evaluate the Impact of a Mobile Health App on Adolescent Sexual Health	Martinez-Garcia, G.; Ewing, A. C.; Olugbade, Y.; DiClemente, R. J.; Kourtis, A. P.	2023	J Adolesc Health	72	2	287-294	10.1016/j.jadohealth.2022.09.019	Martinez-Garcia 2023	eHealth not personalized or tailored;
Impact of a Web-Based Psychiatric Assessment on the Mental Health and Well-Being of Individuals Presenting With Depressive Symptoms: Longitudinal Observational Study	Mirea, D. M.; Martin-Key, N. A.; Barton-Owen, G.; Olmert, T.; Cooper, J. D.; Han, S. Y. S.; Farrag, L. P.; Bell, E.; Friend, L. V.; Eljasz, P.; Cowell, D.; Tomasik, J.; Bahn, S.	2021	JMIR Ment Health	8	2	e23813	10.2196/23813	Mirea 2021	Not an evaluation study;
Effects of Feedback From Self-Monitoring Devices on Lifestyle Changes in Workers with Diabetes: 3-Month Randomized Controlled Pilot Trial	Nagata, T.; Aoyagi, S. S.; Takahashi, M.; Nagata, M.; Mori, K.	2022	JMIR Form Res	6	8	e23261	10.2196/23261	Nagata 2022	Technology manually customized;
Effectiveness of an individualized internet-based physical activity program: A randomized controlled trial	Noormohammadpour, Pardis; Taee, Foad; Selk-Ghaffari, Maryam; Taee, Farough; Mansournia, Mohammad Ali; Kordi, Ramin	2021	European Journal of Integrative Medicine	45			10.1016/j.eujim.2021.101356	Noormohammadpour 2021	Rules unclear;
Evaluating the Impact of Adaptive Personalized Goal Setting on Engagement Levels of Government Staff With a Gamified mHealth Tool: Results From a 2-Month Randomized Controlled Trial	Nuijten, R.; Van Gorp, P.; Khanshan, A.; Le Blanc, P.; van den Berg, P.; Kemperman, A.; Simons, M.	2022	JMIR Mhealth Uhealth	10	3	e28801	10.2196/28801	Nuijten 2022	Outcomes not related to health or wellbeing;
Effect of a Lifestyle-Focused Web-Based Application on Risk Factor Management in Patients Who Have Had a Myocardial Infarction: Randomized Controlled Trial	Ogmundsdottir Michelsen, H.; Sjolin, I.; Back, M.; Gonzalez Garcia, M.; Olsson, A.; Sandberg, C.; Schiopu, A.; Leosdottir, M.	2022	J Med Internet Res	24	3	e25224	10.2196/25224	OgmundsdottirMichelsen 2022	Technology manually customized;
Effect of Patient-Directed Messaging on Colorectal Cancer Screening: A Randomized Clinical Trial	Oyalowo, A.; Forde, K. A.; Lamanna, A.; Kochman, M. L.	2022	JAMA Netw Open	5	3	e224529	10.1001/jamanetworkopen.2022.4529	Oyalowo 2022	Technology manually customized;
Substance Use and Mental Health Outcomes from a Text Messaging-Based Intervention for Smoking Cessation Among Young People Experiencing Homelessness	Pedersen, E. R.; Linnemayr, S.; Shadel, W. G.; Zutshi, R.; DeYoreo, M.; Cabreros, I.; Tucker, J. S.	2022	Nicotine Tob Res	24	1	130-134	10.1093/ntr/ntab160	Pedersen 2022	Users not segmented in two or more groups;
Feasibility and Acceptability of a Smoking Cessation Smartphone App (My QuitBuddy) in Older Persons: Pilot Randomized Controlled Trial	Peek, J.; Hay, K.; Hughes, P.; Kostellar, A.; Kumar, S.; Bhikoo, Z.; Serginson, J.; Marshall, H. M.	2021	JMIR Form Res	5	4	e24976	10.2196/24976	Peek 2021	Unclear how customized;
An enhanced psychological mindset intervention to promote adolescent wellbeing within educational settings: A feasibility randomized controlled trial	Perkins, A. M.; Bowers, G.; Cassidy, J.; Meiser-Stedman, R.; Pass, L.	2021	J Clin Psychol	77	4	946-967	10.1002/jclp.23104	Perkins 2021	eHealth not personalized or tailored;
The APPLE Tree programme: Active Prevention in People at risk of dementia through Lifestyle, bEhaviour change and Technology to build REsiliEnce-randomised controlled trial	Poppe, M.; Duffy, L.; Marchant, N. L.; Barber, J. A.; Hunter, R.; Bass, N.; Minihane, A. M.; Walters, K.; Higgs, P.; Rapaport, P.; Lang, I. A.; Morgan-Trimmer, S.; Huntley, J.; Walker, Z.; Brodaty, H.; Kales, H. C.; Ritchie, K.; Burton, A.; Wenborn, J.; Betz, A.; Cooper, C.	2022	Trials	23	1	596	10.1186/s13063-022-06557-6	Poppe 2022	Study protocol;
Mobile Text Messaging for Tobacco Risk Communication Among Young Adult Community College Students: Randomized Trial of Project Debunk	Prokhorov, A. V.; Calabro, K. S.; Arya, A.; Russell, S.; Czerniak, K. W.; Botello, G. C.; Chen, M.; Yuan, Y.; Perez, A.; Vidrine, D. J.; Perry, C. L.; Khalil, G. E.	2021	JMIR Mhealth Uhealth	9	11	e25618	10.2196/25618	Prokhorov 2021	eHealth not personalized or tailored;
Effects of a web-based HPV vaccination intervention on cognitive outcomes among young gay, bisexual, and other men who have sex with men	Reiter, P. L.; Gower, A. L.; Kiss, D. E.; Shoben, A. B.; Katz, M. L.; Bauermeister, J. A.; Paskett, E. D.; McRee, A. L.	2022	Hum Vaccin Immunother	18	6	2114261	10.1080/21645515.2022.2114261	Reiter 2022	Technology manually customized;
Harmony at HOME (Help Online Modifying the Environment): Proof‐of‐concept clinical trial of an innovative telehealth intervention for adults with Alzheimer’s disease with behavioral symptoms	Rhodus, Elizabeth K.; George, Rosmy; Thompson, MaryEllen; Lowry, Kimberly; Coy, Beth; Johnson, Julia; Parsons, Kelly; Barber, Justin M.; Nichols, Heather; Hunter, Alexandra; Holloman, Angela; Kryscio, Richard J.; Baum, M. Carolyn; Jicha, Gregory A.	2022	Alzheimer's & Dementia	18	S8		10.1002/alz.062294	Rhodus 2022	Not a journal article;
Design, efficacy, and methodology considerations for brief interventions: Intervention delivery and incentives	Rodriguez, L. M.; Tomkins, M. M.; Garey, L.; Young, C. M.; Neighbors, C.	2022	Psychol Addict Behav	36	6	684-695	10.1037/adb0000803	Rodriguez 2022	Not an evaluation study;
Simple Mobile technology health management tool for people with severe mental illness: a randomised controlled feasibility trial	Rohricht, F.; Padmanabhan, R.; Binfield, P.; Mavji, D.; Barlow, S.	2021	BMC Psychiatry	21	1	357	10.1186/s12888-021-03359-z	Rohricht 2021	Outcomes not related to health or wellbeing;
Designing and evaluation of E-health educational intervention on students' physical activity: an application of Pender's health promotion model	Sabooteh, S.; Feizi, A.; Shekarchizadeh, P.; Shahnazi, H.; Mostafavi, F.	2021	BMC Public Health	21	1	657	10.1186/s12889-021-10641-y	Sabooteh 2021	Unclear how customized;
Effect of a Home-Based Mobile Health App Intervention on Physical Activity Levels in Patients With Heart Failure: A Randomized Controlled Trial	Saleh, Z. T.; Elshatarat, R. A.; Elhefnawy, K. A.; Helmi Elneblawi, N.; Abu Raddaha, A. H.; Al-Za'areer, M. S.; Mofdy Almarwani, A.; Alzahrani, N. S.; Aqel, A. A.; Shawashi, T. O.; Tayeh, M.	2023	J Cardiovasc Nurs	38	2	128-139	10.1097/JCN.0000000000000911	Saleh 2023	Users not segmented in two or more groups;
Using Personalized Anchors to Establish Routine Meditation Practice With a Mobile App: Randomized Controlled Trial	Stecher, C.; Sullivan, M.; Huberty, J.	2021	JMIR Mhealth Uhealth	9	12	e32794	10.2196/32794	Stecher 2021	Outcomes not related to health or wellbeing;
The Effectiveness of Internet-Based Cognitive Behavioral Therapy for the Treatment of Depression in a Large Real-World Primary Care Practice: A Randomized Trial	Stuart, R.; Fischer, H.; Leitzke, A. S.; Becker, D.; Saheba, N.; Coleman, K. J.	2022	Perm J	26	3	53-60	10.7812/TPP/21.183	Stuart 2022	Rules unclear;
Behavioral Efficacy of a Sexual Health Mobile App for Men Who Have Sex With Men: Randomized Controlled Trial of Mobile Messaging for Men	Sullivan, P. S.; Stephenson, R.; Hirshfield, S.; Mehta, C. C.; Zahn, R.; Bauermeister, J. A.; Horvath, K.; Chiasson, M. A.; Gelaude, D.; Mullin, S.; Downing, M. J., Jr.; Olansky, E. J.; Wiatrek, S.; Rogers, E. Q.; Rosenberg, E.; Siegler, A. J.; Mansergh, G.	2022	J Med Internet Res	24	2	e34574	10.2196/34574	Sullivan 2022	Rules unclear;
A mindfulness-based mobile health (mHealth) intervention among psychologically distressed university students in quarantine during the COVID-19 pandemic: A randomized controlled trial	Sun, S.; Lin, D.; Goldberg, S.; Shen, Z.; Chen, P.; Qiao, S.; Brewer, J.; Loucks, E.; Operario, D.	2022	J Couns Psychol	69	2	157-171	10.1037/cou0000568	Sun 2022	Users not segmented in two or more groups;
A mobile phone-based brief intervention with personalized feedback and interactive text messaging is associated with changes in driving after cannabis use cognitions in a proof-of-concept pilot trial	Teeters, J. B.; King, S. A.; Hubbard, S. M.	2021	Exp Clin Psychopharmacol	29	2	203-209	10.1037/pha0000442	Teeters 2021	eHealth not in line with definition;
Effectiveness of Internet-Based Cognitive Behavioral Therapy With Telephone Support for Noncardiac Chest Pain: Randomized Controlled Trial	Thesen, T.; Himle, J. A.; Martinsen, E. W.; Walseth, L. T.; Thorup, F.; Gallefoss, F.; Jonsbu, E.	2022	J Med Internet Res	24	1	e33631	10.2196/33631	Thesen 2022	Rules unclear;
Technology-based and supervised exercise interventions for individuals with type 2 diabetes: Randomized controlled trial	Timurtas, E.; Inceer, M.; Mayo, N.; Karabacak, N.; Sertbas, Y.; Polat, M. G.	2022	Prim Care Diabetes	16	1	49-56	10.1016/j.pcd.2021.12.005	Timurtas 2022	Technology manually customized;
Examining moderators of the effectiveness of a web- and video-based computer-tailored physical activity intervention	To, Q. G.; Duncan, M. J.; Short, C. E.; Plotnikoff, R. C.; Kerry Mummery, W.; Alley, S.; Schoeppe, S.; Rebar, A.; Vandelanotte, C.	2021	Prev Med Rep	22		101336	10.1016/j.pmedr.2021.101336	To 2021	Secondary analysis;
Increasing Engagement in the Electronic Framingham Heart Study: Factorial Randomized Controlled Trial	Trinquart, L.; Liu, C.; McManus, D. D.; Nowak, C.; Lin, H.; Spartano, N. L.; Borrelli, B.; Benjamin, E. J.; Murabito, J. M.	2023	J Med Internet Res	25		e40784	10.2196/40784	Trinquart 2023	Outcomes not related to health or wellbeing;
IMPACT: A Randomized Controlled Trial of an mHealth Physical Activity Intervention for Young Adult Cancer Survivors	Valle, C. G.; Diamond, M.; Pinto, B. M.; LaRose, J. G.; Nezami, B. T.; Hales, D. P.; Deal, A. M.; Heiling, H.; Rini, C. M.; Rosenstein, D. L.; Tate, D. F.	2022	Cancer Epidemiology, Biomarkers & Prevention	31	7	1509-1509	10.1158/1055-9965.EPI-22-0471	Valle 2022	Not a journal article;
Effect of an mHealth intervention on physical activity outcomes among young adult cancer survivors: The IMPACT randomized controlled trial	Valle, C. G.; Diamond, M. A.; Heiling, H. M.; Deal, A. M.; Hales, D. P.; Nezami, B. T.; Pinto, B. M.; LaRose, J. G.; Rini, C. M.; Tate, D. F.	2023	Cancer	129	3	461-472	10.1002/cncr.34556	Valle 2023	Unclear how customized;
Promoting physical activity in young adult cancer survivors using mHealth and adaptive tailored feedback strategies: Design of the Improving Physical Activity after Cancer Treatment (IMPACT) randomized controlled trial	Valle, C. G.; Pinto, B. M.; LaRose, J. G.; Diamond, M.; Horrell, L. N.; Nezami, B. T.; Hatley, K. E.; Coffman, E. M.; Polzien, K.; Hales, D. P.; Deal, A. M.; Rini, C. M.; Rosenstein, D. L.; Tate, D. F.	2021	Contemp Clin Trials	103		106293	10.1016/j.cct.2021.106293	Valle 2021	Study protocol;
Usability and Preliminary Effectiveness of a Preoperative mHealth App for People Undergoing Major Surgery: Pilot Randomized Controlled Trial	van der Velde, M.; Valkenet, K.; Geleijn, E.; Kruisselbrink, M.; Marsman, M.; Janssen, L. M.; Ruurda, J. P.; van der Peet, D. L.; Aarden, J. J.; Veenhof, C.; van der Leeden, M.	2021	JMIR Mhealth Uhealth	9	1	e23402	10.2196/23402	vanderVelde 2021	No rules for segmentation-customization or not described;
Effects of a Personalized Smartphone App on Bowel Preparation Quality: Randomized Controlled Trial	van der Zander, Q. E. W.; Reumkens, A.; van de Valk, B.; Winkens, B.; Masclee, A. A. M.; de Ridder, R. J. J.	2021	JMIR Mhealth Uhealth	9	8	e26703	10.2196/26703	vanderZander 2021	eHealth not in line with definition;
Effects of Three Different Family-Based Interventions in Overweight and Obese Children: The "4 Your Family" Randomized Controlled Trial	Varagiannis, P.; Magriplis, E.; Risvas, G.; Vamvouka, K.; Nisianaki, A.; Papageorgiou, A.; Pervanidou, P.; Chrousos, G. P.; Zampelas, A.	2021	Nutrients	13	2		10.3390/nu13020341	Varagiannis 2021	eHealth not personalized or tailored;
Electronic self-reporting of adverse events for patients undergoing cancer treatment: the eRAPID research programme including two RCTs	Velikova, G.; Absolom, K.; Hewison, J.; Holch, P.; Warrington, L.; Avery, K.; Richards, H.; Blazeby, J.; Dawkins, B.; Hulme, C.; Carter, R.; Glidewell, L.; Henry, A.; Franks, K.; Hall, G.; Davidson, S.; Henry, K.; Morris, C.; Conner, M.; McParland, L.; Walker, K.; Hudson, E.; Brown, J.	2022					10.3310/FDDE8516	Velikova 2022	Not a journal article;
Tailored text message and web intervention for smoking cessation in U.S. socioeconomically-disadvantaged young adults: A randomized controlled trial	Villanti, A. C.; Peasley-Miklus, C.; Cha, S.; Schulz, J.; Klemperer, E. M.; LePine, S. E.; West, J. C.; Mays, D.; Mermelstein, R.; Higgins, S. T.; Graham, A. L.	2022	Prev Med	165	Pt B	107209	10.1016/j.ypmed.2022.107209	Villanti 2022	Unclear how customized;
Examining the Impact of an mHealth Behavior Change Intervention With a Brief In-Person Component for Cancer Survivors With Overweight or Obesity: Randomized Controlled Trial	Walsh, J. C.; Richmond, J.; Mc Sharry, J.; Groarke, A.; Glynn, L.; Kelly, M. G.; Harney, O.; Groarke, J. M.	2021	JMIR Mhealth Uhealth	9	7	e24915	10.2196/24915	Walsh 2021	Technology manually customized;
Personalized nutrition intervention improves nutritional status and quality of life of colorectal cancer survivors in the community: A randomized controlled trial	Wang, X.; Zeng, H.; Li, L.; Fang, Z.; Xu, L.; Shi, W.; Li, J.; Qian, J.; Tan, X.; Qian, Y.; Xie, L.	2022	Nutrition	103-104		111835	10.1016/j.nut.2022.111835	Wang 2022	Technology manually customized;
Effectiveness of a 12-Month Online Weight Reduction Program in Cohorts with Different Baseline BMI-A Prospective Cohort Study	Wozniak, J.; Garbacz, K.; Wojciechowska, O.; Wrzosek, M.; Wlodarek, D.	2022	Nutrients	14	16		10.3390/nu14163281	Wozniak 2022	Technology manually customized;
A Pilot RCT Evaluating InThistoGether, an mHealth HIV Prevention Program for Ugandan Youth	Ybarra, M. L.; Agaba, E.; Nyemara, N.	2021	AIDS Behav	25	10	3437-3448	10.1007/s10461-021-03237-5	Ybarra 2021	Users not segmented in two or more groups;
Improving Children's Sleep Habits Using an Interactive Smartphone App: Community-Based Intervention Study	Yoshizaki, A.; Murata, E.; Yamamoto, T.; Fujisawa, T. X.; Hanaie, R.; Hirata, I.; Matsumoto, S.; Mohri, I.; Taniike, M.	2023	JMIR Mhealth Uhealth	11		e40836	10.2196/40836	Yoshizaki 2023	Technology manually customized;
Evaluating an engaging and coach-assisted online cognitive behavioral therapy for depression among adolescent and young adult cancer survivors: A pilot feasibility trial	Zhang, A.; Weaver, A.; Walling, E.; Zebrack, B.; Jackson Levin, N.; Stuchell, B.; Himle, J.	2023	J Psychosoc Oncol	41	1	20-42	10.1080/07347332.2021.2011530	Zhang 2023	Users not segmented in two or more groups;
