# Supplementary material for: A systematic review on eHealth technology personalization approaches
Source: iScience. 2024 Aug 19;27(9):110771. doi: 10.1016/j.isci.2024.110771 (PMC11406103; doi:10.1016/j.isci.2024.110771)
Supplement: Table S4. eHealth technologies focusing on testing and vaccination uptake, related to Figure 4 [file mmc4.xlsx]

## Sheet: S3. Testing;vaccination uptake
Name of eHealth technology	Rationale	For whom	Mode of delivery
MeFirst 371	Increase human papillomavirus (HPV) vaccination	Female university students	Website
Decision aid HPV vaccination 372	Promoting HPV vaccination acceptance	Mothers of girls	Web-based (virtual assistant)
CHICOs 373-375	Increase HPV vaccination	Latinos	iPad
HPV vaccination tailored videos 376	Improve human papillomavirus (HPV) vaccination intent	Mothers who do not intend to vaccinate their 11- to 14-year-old child against HPV	Web-based (video)
Tailored Mammography Intervention 377	Increase mammography	Those with no intention to receive mammography	Web-based
Justify your love 378	Promote condom use and STI-testing	Young adults (18-25) recently engaged in a heterosexual relationship	Online (virtual consultant)
HIV Risk Prediction Tool 379	Promoting HIV testing and reducing high-risk behaviour	Men who have sex with men (MSM)	Mobile phone
Personalized Reminders for Immunization 380	Improve Human Papillomavirus Vaccination Series Completion	Parents or legal guardians who have a child who received their first HPV vaccine at study clinics	SMS
Vaccines and Your Baby 381	Increase uptake of infant vaccinations	New parents	Web-based
