# Supplementary material for: A systematic review on eHealth technology personalization approaches
Source: iScience. 2024 Aug 19;27(9):110771. doi: 10.1016/j.isci.2024.110771 (PMC11406103; doi:10.1016/j.isci.2024.110771)
Supplement: Table S5. eHealth technologies focusing on gambling, related to Figure 4 [file mmc5.xlsx]

## Sheet: S4. Gambling
Name of eHealth technology	Rationale	For whom	Mode of delivery
GAMBOT 415	Reduce problem gambling	Problem Gamblers	Messaging App (rule-based chatbot)
PNF intervention targeting problem gambling 416	Reduce problematic gambling	Problem gambling college students	Web-based
Normalized feedback problem gambling 417	Reduce the treatment gap for addictive disorders	Non-Help-Seeking Problem Gamblers	Internet-Based
