# Supplementary material for: A systematic review on eHealth technology personalization approaches
Source: iScience. 2024 Aug 19;27(9):110771. doi: 10.1016/j.isci.2024.110771 (PMC11406103; doi:10.1016/j.isci.2024.110771)
Supplement: Table S6. eHealth technologies focusing on safety behaviors, related to Figure 4 [file mmc6.xlsx]

## Sheet: S5. Safety behaviors
Name of eHealth technology	Rationale	For whom	Mode of delivery
UV4.me 382	Decrease UV exposure and increase skin protection behaviors	Young adults	Web-based
Tailored Sun Messaging 383	Sun-Safe Behaviors	Young adult women	SMS
SunSmart App 384	Aid sun protection behaviors	Young adults (18-35)	App
e-KISS 385	Reducing unprotected sex, STIs, and unintended pregnancy	Adolescents and young adults	Computer-based
E-Health4Uth home safety 386	Safety behaviours with regard to the prevention of falls, poisoning, drowning, and burns	Parents	Web-based
Safety in Seconds v2.0 387,388	Correct and consistent car seat use	Parents with children aged 4–7 years	Mobile app
MY-RID (Motivating Youth to Reduce Infection and Disconnection; pronounced “My Ride”) 389	HIV prevention	Young adults experiencing homelessness	Smartphone app
Smart Girlfriend 390	Sexual health literacy intervention to empower enhanced knowledge, attitudes, norms, and self-efficacy around managing sexual health, particularly condom use for safe sex practice.	Female university students	Web-based
