# Supplementary material for: A systematic review on eHealth technology personalization approaches
Source: iScience. 2024 Aug 19;27(9):110771. doi: 10.1016/j.isci.2024.110771 (PMC11406103; doi:10.1016/j.isci.2024.110771)
Supplement: Table S7. eHealth technologies focusing on eating disorders, related to Figure 4 [file mmc7.xlsx]

## Sheet: S6. Eating disorders
Name of eHealth technology	Rationale	For whom	Mode of delivery
Bulimic symptoms Text Messaging Intervention 418	Improve the treatment of BN by adding the SMS intervention to routine service provision	Patients with bulimia nervosa in aftercare	Mobile phone, text message
Featback 419,420	Featback comprises psychoeducation and a fully automated self-monitoring and feedback system for reducing eating disorders and comorbid psychopathology.	Individuals with symptoms of eating disorder	Website
Recovery Record 421	Eating Disorders Management	People with eating disorder symptoms with no access to traditional treatment options	Mobile app
