# Supplementary material for: A systematic review on eHealth technology personalization approaches
Source: iScience. 2024 Aug 19;27(9):110771. doi: 10.1016/j.isci.2024.110771 (PMC11406103; doi:10.1016/j.isci.2024.110771)
Supplement: Table S8. eHealth technologies focusing on stress, mental health, and well-being, related to Figure 4 [file mmc8.xlsx]

## Sheet: S7. Stress;mental health;wellbe
Name of eHealth technology	Rationale	For whom	Mode of delivery
Workers' health surveillance module 297,298	1) to prevent the onset, recurrence, or worsening of work-related diseases, 2) to monitor and promote work-related health and work functioning, and 3) to monitor and improve sustained employability	Nurses and allied health professionals	Online and e-mail
Physical Exercise intervention 299	Enhance psychological well-being	Finnish adults	Email-Based
Stress online 300	Healthy behaviors, physical health, emotional health, and life evaluation.	Individuals who have a health risk in the areas of exercise and stress management	Online
Dove Self Esteem Project Website for Parents 301	Help them foster positive body image among their daughters and themselves.	Mothers	Website
MyWellness 302	Mental health promotion	Healthy adults	Web- and Mobile App–Based
ACT Daily 303,304	Increase psychological flexibility	Adults with interest in using a self-help mobile app	Mobile App
Kelaa 305	Improving Stress and Positive Mental Health at Work	Employees	App-Based
Just in Time stress intervention 306	Stress Management	Stressed adults	Palmtop computer
GET.ON Stress 307	Stress Management	Employees	Web-Based and Mobile Phone
SMS for improving QOL of cancer patients 308	Improve quality of life	Cancer patients	SMS messages
e-CuidateChemo 309	Mitigate the side effects of chemotherapy on the physical being, anthropometric aspects, and body composition	Patients diagnosed with breast cancer, who are undergoing chemotherapy	Web-based
THRIVE (Texting Health Resources to Inform, motiVate, and Engage) 310	Promote well‐being, and health knowledge and behaviors.	Adolescents and young adults (AYA) who recently completed treatment for cancer	Text messages
Less fear after cancer 311,312	Reduce fear of cancer recurrence	Cancer survivors	Online
Electronic Bridge to Mental Health Services (eBridge) 313,314	Facilitate Treatment Seeking	College students at risk for suicide	Online
My Stress Control315	Stress management	Persons Experiencing Work-Related Stress	Web-based
Mobile Support Tool for Mental Health (MoST-MH) 316	Support Mental Health	Young Adults Transitioning to College	Mobile
