# Supplementary material for: A systematic review on eHealth technology personalization approaches
Source: iScience. 2024 Aug 19;27(9):110771. doi: 10.1016/j.isci.2024.110771 (PMC11406103; doi:10.1016/j.isci.2024.110771)
Supplement: Table S9. eHealth technologies focusing on multiple health behaviors, related to Figure 4 [file mmc9.xlsx]

## Sheet: S8. Multiple health behaviors
Name of eHealth technology	Rationale	For whom	Mode of delivery
myHealthyBehavior (Dutch: mijnGezondGedrag) 464	Physical activity, vegetable consumption, fruit consumption, alcohol intake, and smoking	Adults	Web-based
MyPlan 465	Increase PA levels, and fruit and vegetable intake	Adults	Web-based
‘HEYMAN’ 466	Enhance mental health, activity and nutrition	Young men (18-25 years)	Website, wearable device, Facebook support group
Healthy Pregnancy: Step by Step 467	Enhance health during pregnancy (Smoking cessation, stress management, and fruit and vegetable consumption)	Pregnant Women	iPad
ANODE 468	Improve lifestyle	Patients with T2DM and abdominal obesity	Web-based
Carolina Health Assessment and Resource Tool (CHART) 469	Improving either tobacco use, physical activity, eating habits, and weight	Adults	Web-based
www.gezondlevencheck.nl 470	Lifestyle intervention targeting saturated fat intake, physical activity (PA), and smoking cessation	General public	Web-based
Creating Healthy Actions through Technology (CHAT) 471	Improve physical activity and diet behaviors.	African American breast cancer survivors	Smartphone (Samsung Galaxy Core Prime) / app
Smarter Pregnancy (www.slimmerzwanger.nl) 472-474	Support healthy nutrition and lifestyle behaviors tailored for couples contemplating pregnancy	Couples contemplating pregnancy	Web-based
Move, Eat, and Sleep 475	Improve physical activity, diet, and sleep quality	Shift-workers	App-based
Gabby 476	Improve health and future pregnancy outcomes	African American and Black women	Online conversational agent
PACE+ (Patient-centered Assessment and Counseling for Exercise plus Nutrition) 477	Behavioral targets were moderate physical activity, vigorous physical activity, fat intake, and fruit and vegetable intake.	Adolescents in primary care	Computer-based
Multiple Health Risk Behaviors Intervention 478	Reduce physical inactivity, low fruit and vegetable intake, hazardous drinking	Young People in Primary Care	Web-based
Guide to Health (web-based Guide to Health, WB-GTH) program 479	Increase physical activity and fruit and vegetable consumption	Sedentary to low active, high normal weight to obese, but otherwise healthy adults	Web-based
MyBehavior 480,481	Increase physical activity and decrease food calorie intake	Adults	Mobile phone app
My Diabetes Profile 482	Improve treatment adherence to core T2DM treatment behaviors	Patients with type 2 diabetes mellitus	Web-Based
emocha Health Inc 483	Targeting 5 different health behaviors (fruit consumption, vegetable consumption, alcohol intake, cigarette smoking, and condomless sex with a non–long-term partner)	Adult participants (aged 18-49 years)	Mobile phone app
MyLifestyleCoach 484	Promote dietary behavior and improve PA levels	Dutch adults	Web-based
FutureMe 485	Target physical activity and food purchasing behavior to prevent noncommunicable diseases	Adults with a loyalty card	Mobile phone app
Community of Wellness Web portal 486,487	Support healthy diet and physical activity	Men with prostate cancer	Web portal
