# Supplementary material for: A systematic review on eHealth technology personalization approaches
Source: iScience. 2024 Aug 19;27(9):110771. doi: 10.1016/j.isci.2024.110771 (PMC11406103; doi:10.1016/j.isci.2024.110771)
Supplement: Table S10. eHealth technologies focusing on sedentary behavior, related to Figure 4 [file mmc10.xlsx]

## Sheet: S9. Sedentary behavior
Name of eHealth technology	Rationale	For whom	Mode of delivery
B-MOBILE JITAI 410	Reduce time spent in sedentary behavior	Overweight/obese individuals	Smartphone application
Inactivity Monitor 411	Reduce Inactivity	Sedentary Overweight Women	Mobile App
Start to Stand 412,413	Reducing and interrupting sitting at work	Employees	Web-based
Health Action Process Approach (HAPA) intervention 414	Increase Non-Sedentary Behaviors	Office-working adults	Mobile phone
