# Supplementary material for: A systematic review on eHealth technology personalization approaches
Source: iScience. 2024 Aug 19;27(9):110771. doi: 10.1016/j.isci.2024.110771 (PMC11406103; doi:10.1016/j.isci.2024.110771)
Supplement: Table S11. eHealth technologies focusing on depression and anxiety, related to Figure 4 [file mmc11.xlsx]

## Sheet: S10. Depression;anxiety
Brief name or a phrase that describes the intervention	Rationale	For whom	Mode of delivery
Internet-based, tailored, guided self-help treatment that targeted symptoms of SAD, panic disorder with or without agoraphobia (PDA), and GAD 317	Target symptoms of social anxiety disorder, panic disorder with or without agoraphobia (PDA), and generalized anxiety disorder.	Adults with primary diagnosis of social anxiety disorder, panic disorder with or without agoraphobia, or generalized anxiety disorder	Internet-based self-help program and access to an online discussion forum
MoodGYM 318,319	Prevent and reduce depressive symptoms / depression co-occurring with drinking	Young People	Internet-based (E-mails are tailored)
Overcome Social Anxiety 320	Overcome Social Anxiety	University Students	Web-based
First component of the multi-level PiP program 321	Support parents in prevention and early intervention for adolescent depression and anxiety disorders	Parents	Web-based
FitMindKit 322	Providing tailored, transdiagnostic therapeutic content to address a range of comorbid mental health symptoms, namely reducing symptoms of depression, anxiety disorders, substance use and suicidal ideation.	Adolescents and young adults, although with relevance to the broader adult population	Web-based
ICare Prevent 323,324	Prevention of depression and anxiety	Individuals with subclinical symptoms of depression and anxiety	Internet based and supported by a mobile app
Emyna 325	Reducing symptoms of depression (primary outcome) and anxiety as well as improving quality of life	People with epilepsy	Internet intervention
Partners in Parenting (PiP) 326	Reduce risk of depression and anxiety	Parents of adolescents	Web-based
ZELF-I 327	Increase insight in the processes involved in their depressive symptoms and day-to-day functioning, which might help them make the most of potential waitlist periods and commence treatment programs with a head start	Adult patients with depressive complaints after clinical intake	Smartphone
Parenting Resilient Kids (PaRK) program 328	Reducing children's risk of clinical anxiety and depression	Parents	Web-based
iDOVE 329	Violence and depression prevention	High risk adolescents	Text messages
iCBT 330	Target different mental health problemsincluding anxiety, worry, stress, sleep problems, and depression	Patients with an anxiety disorder seeking care in primary care	Internet
Iterapi.nu 331,332	Deliver internet-delivered cognitive behaviour therapy for depression / generalized anxiety disorder	Adults with depression symptoms / adults with generalized anxiety disorder	Internet-delivered
AirHeart app 333	Reducing depressive symptoms	College students	App
myCompass (2) 334,335	Reduce mild-to-moderate depression, anxiety, and stress, and improve work and social functioning	People with mild-to-moderate depression, anxiety, and stress	Mobile phone and web program
