# Supplementary material for: A systematic review on eHealth technology personalization approaches
Source: iScience. 2024 Aug 19;27(9):110771. doi: 10.1016/j.isci.2024.110771 (PMC11406103; doi:10.1016/j.isci.2024.110771)
Supplement: Table S12. eHealth technologies focusing on physical activity, related to Figure 4 [file mmc12.xlsx]

## Sheet: S11. Physical activity
Name of eHealth technology	Rationale	For whom		Mode of delivery
Virtual coach for promoting physical activity 138	Promote physical activity	Overweight adults		Internet-based (virtual coach)
Virtual Advisor Intervention 139	Increase physical activity	Low-income, bilingual, inactive older adult population		Virtual advisor
Philips Directlife 140,141	Increase physical activity and improve metabolic health	Inactive older adults		Web-based and email
Computer-tailored physical activity intervention 142,143	Promote Physical Activity	Australian adults		Web-based
Active Plus 144	Increase physical activity	Adults aged over 50		Web-based
Step Advice 145,146	Increase physical activity	Adults		Web-based
Web-based physical activity intervention 147	Promote physical activity and improve health	Physically inactive adults		Web-based
iMove 148-150	Increase motivation for physical activity	Dutch adults		Web-based
The HEART (Heart Exercise And Remote Technologies) intervention 151,152	Improve exercise capacity and physical behavior	People with ischemic heart disease		SMS (short messaging service) text messages delivered via mobile phone
Food4Me 153	Increasing physical activity	Adults		Web-based
Active8! 154	To engage in ‘‘moderate physical activity for at least 30 minutes on most, preferably all, days of the week.	Health care professionals in the United Kingdom		SMS and e-mail channels
Fit4Two 155	Increase physical activity	Pregnant women		Web-based
My Activity Coach 156,157	Increase physical activity	Inactive adults		Web-based
Minpuls.nu 158,159	Physical activity encouragement	Adolescents with complex congenital heart disease		Mobile application and SMS-based program
SmartMobiel 160	Increase Physical Activity	Dutch adults		Web-Based (mHealth and eHealth compared)
TaylorActive 161,162	Increase physical activity	Overweight and obese adults		Web-Based
Pasos Hacia La Salud 163	Promote Physical Activity	Latinas		Internet-Delivered
Active Habits 164	Enhancing physical activity	Office workers		Smartphone
Active Coach 165,166	Promote an Active Lifestyle	Lower Educated Working Young Adults		Smartphone App
Screening While You Wait: Physical Activity 167	Screening and counselling for physical activity	Patients in primary care		Electronic medical record
Physical activity maintenance 168	Physical activity maintenance	Spanish-speaking Latinas		Internet-based
MOPOrtalservice 169	Motivate participants physically, mentally, and socially	Young adolescent men		Web-based
OncoActive 170,171	Awareness, initiation, and maintenance of physical activity	Prostate and colorectal cancer patients and survivors		Web-based
Mission: Schweinehund 172	Improve Intrinsic Motivation and Physical Activity Adherence	Patients With Type 2 Diabetes		Smartphone game
HeartSteps 173	Increase and sustain physical activity	Sedentary Adults		mHealth
REACH intervention 174,175	Promoting physical activity	Australian adults		Online intervention
Tailored pedometer physical activity intervention 176	Increasing walking behavior	Inactive older adults		Website
Tailored Physical Activity Internet Intervention177	Increase Physical Activity	Latinas		Web-based
Advice and action plan for promoting physical activity 178,179	Promote physical activity	General population		Web-based
Step into Motion 180,181	Increase physical activity	Healthy sedentary adults / underserved populations		Web-based (with email prompts)
Women's Fitness Planner (WFP) 182	Increasing physical activity	Ethnically diverse women		Internet-plus-email
TAVIE en m@rche 183	Increasing walking	Acute coronary syndrome patients		Web-Based (pre-recorded videos)
Promotion- or prevention-oriented physical activity messages 184	Promote physical activity	Individuals who perform less than 150min/week moderate to vigorous physical activity		Email
Assistant to Lift your Level of activitY (Ally) 185	Increase and maintain their physical activity.	German adults		Smartphone application (chatbot)
Stay Strong 186,187	Promoting Physical Activity	Veterans		Mobile app
Tailored Physical Activity Intervention 188	Increase Physical Activity	Underactive Spanish speaking Latino men		Mail
Move More 189	Promoting physical activity	Older adults		Web-Based
Diabetes Network (D-Net) Active Lives 190	Increase physical activity levels	Type 2 diabetic patients		Internet-based
www.cybertraining.nl 191	Physical activity	Patients with rheumatoid arthritis		Web-Based
Stepping Up To Health (SUH) 192-194	Increase walking	Individuals with overweight, diabetes type 2 or coronary artery disease / COPD		Web-based
Active-online 195	Increase physical activity	General population		Internet-Based
Personalized activity fingerprint 196	Increase exercise	Adults with intermittent engagement in exercise		Smartphone, email
iMove More for Life 197	Promote increases in moderate-vigorous aerobic physical activity and resistance-training activity	Breast cancer survivors		Web-based
Run4Love 198,199	Improve mental health and quality of life	People living with HIV and depression (PLWHD)		Social media app WeChat
Mental imagery physical activity intervention 200	Increase physical activity	Adults not meeting the US physical activity guidelines		Mobile phone
Walking Away Plus (WAP) 201,202	Promoting physical activity	Multi-ethnic population at high risk of diabetes		Text messages
Active for Life 503	Increase physical activity	Older Adults		Web-Based
My Personal Activity Advice 203	Increase physical activity	General adult population		Web-Based
