# Supplementary material for: A systematic review on eHealth technology personalization approaches
Source: iScience. 2024 Aug 19;27(9):110771. doi: 10.1016/j.isci.2024.110771 (PMC11406103; doi:10.1016/j.isci.2024.110771)
Supplement: Table S13. eHealth technologies focusing on substance use, related to Figure 4 [file mmc13.xlsx]

## Sheet: S12. Substance use
Name of eHealth technology	Rationale	For whom	Mode of delivery
Unitcheck 18	Reduce alcohol consumption	University students who were consumers of alcohol	Web-based
Decisional balance feedback + Personalized normative feedback 19	Reduce alcohol use	Students	Web-based
Alcohol-Everything Within the Limits?! (German: “Alkohol-Alles im grünen Bereich?!") 20	Reduce alcohol consumption	High risk adult drinkers	Web-based
Alcohol PNF intervention 21	Reducing descriptive drinking normative perceptions, descriptive alcohol-related RSB normative perceptions, drinking behavior, alcohol-related negative consequences, and alcohol-related RSB	Undergraduate students	Via hyperlink sent via email
eCHECKUPTOGO 22-27	Reducing alcohol-related consequences	High school seniors / athletes	Web-Based
eScreen.se 28	Decrease alcohol consumption	Individuals with Problematic Alcohol Use	Web-Based
KRAM 29	Reduce alcohol intake	Heavy drinkers	Internet-Based
PNF, Web-BASICS feedback 30
Alcohol Screening and Brief Intervention (e-SBI) 31,32	Reducing Hazardous drinking	Maori University Students	Web-Based
Universal alcohol prevention screening 33	Minimize alcohol use	First-year students	Web-Based
Balance 34,35	Decrease alcohol intervention	At-risk drinkers (ie, hazardous and harmful drinkers)	Email, web, mobile phone text messaging
Change Perceived Norms of College Student Alcohol Use and Sexual Behavior 36	Reduce alcohol use and risky sexual behavior during Spring Break	College students	Web-Based
Check Your Drinking University version (CYDU) 37	Reduce alcohol consumption	Problem drinking university students	Web-Based
Drinktest 38,39	Reducing alcohol consumption	Adults	Web-Based
Livsstilsanalysis (alcohol module) 40	Decrease drinking	Hazardous and Harmful Drinkers	Web-Based
Depressed mood + Alcohol intervention 41	Reduce alcohol use and problems	College Students with Comorbid Risky Alcohol Use and Depressed Mood	Web-Based
Alcohol Alert 42	Reducing binge drinking	Dutch Adolescents	Web-Based
Alcohol Normative Feedback with and without an Injunctive Message 43	Reduce alcohol consumption	Students	Web-Based
Alcohol reduction-themed text messages 44	Reduce problem drinking	Adults who consume alcohol and willing to reduce drinking	SMS
MobileCoach Alcohol 45	Reduce Problem Drinking	Adolescents	Web- and Text Messaging-Based
Alcohol use intervention while studying abroad 46	Prevent heavy alcohol use	American college students studying abroad	Online
GET.ON Clever weniger trinken (CWT) 47,48	Initiate and promote the processes of change that allow participants to move from one stage of behavioral change to another, as defined by the Transtheoretical Model of Health Behavior Change	Employees with problematic alcohol consumption	Web-Based
e-CHECKUP TO GO (e-CHUG) 49	Reduce alcohol use and related harms	First-year university students	Web-Based
Alcohol 101 Plus™ 50	Reduce alcohol consumption	College drinkers	Emails
e-SBI 51	Facilitate reductions in alcohol use	Postpartum women	Tablet PC (talking cartoon character)
Alcoometre self-help program 52	Reduce alcohol consumption	Hazardous drinkers	Web-Based
Alcohol-Wise (version 4.0, 3rd Millennium Classrooms) 53	Prevention of alcohol use	First-year students	Web-based
Balada com Ciência 55	Preventing alcohol abuse	Nightclub patrons	Web-based
Internet-based brief alcohol primary prevention intervention (IBI) 56	Prevent an increase of alcohol use	Men reporting unhealthy alcohol use	Web-based
PNF for veteran drinkers 57	Reducing alcohol use and alcohol use-related consequences	Young adult veteran drinkers	Web-based
eCHUG 58	Reduce alcohol consumption	German students at risk for hazardous drinking	Web-based
Brief alcohol intervention 59,60	Raise awareness of their drinking	Patients	iPad
Reduce sexual risk taking and alcohol-related risky sexual behavior 61	Reductions in sexual risk taking and alcohol-related risky sexual behavior	Sexually active young adult drinkers aged 18–25	Web-based
PNF alcohol intervention 62	Reduce Problem Drinking	College Students	Online
UB (Pesquisa Universitária sobre Bebidas/Undergraduate Research on Alcohol) 63	Reducing alcohol use and number consequences	Brazilian college students	Website
Genetic feedback 64	Reducing Alcohol-Related Health Risks	Individuals with the ALDH2*1/*2 genotype	Web-Based
Check Your Drinking (CYD; www.CheckYourDrinking.net) 65,66	Reducing alcohol consumption	Problem drinkers	Web-based
Online-based Brief Empowerment Program for Alcohol-Use Monitor (on-BEAM) 67	Prevent Problematic Alcohol Use	High-risk drinkers	Web-Based
ALERTA ALCOHOL 68-70	Reducing binge drinking (BD)	Spanish adolescents	Web-Based
Prevention or promotion alcohol consumption messages 71	Reduce high risk drinking	College students	Text messages
Normative feedback on alcohol use 72,73	Reducing alcohol use and negative consequences	Undergraduate students who drink heavily	Computer
Michigan Prevention & Alcohol Safety for Students (M-PASS) 74,75	Reduce alcohol-related risk among high-risk drinkers, prevent alcohol-related risk by increasing risk avoidance among low-risk drinkers, and delay the onset of drinking among non-drinkers.	Students	Web-based
WIC eCHECKUP 76	Prevent alcohol exposure in a future pregnancy	Women of Childbearing Potential	Web-Based
AlcoholEdu for College 77	Alcohol prevention	College freshman	Internet-based
Try Our Free Drinking Evaluation 78,79	Try Our Free Drinking Evaluation	Reducing heavy drinking	Mandated college students
THRIVE (Tertiary Health Research Intervention Via Email) 80	Decrease Alcohol Consumption	University Students	Web-Based
VetChange 81,82	Manage drinking and PTSD symptoms	Veterans	Web-Based
Web-based multiple computer-tailored smoking cessation program 83	Smoking Cessation	Dutch adult smokers	Web-Based
TXT-2-Quit 84	Stop smoking	Adult smoker	SMS text messaging
MylastDip 85,86	Smokeless tobacco (ST) cessation	Chewers ages 14–25 / smokeless tobacco users	Web-Based
Partnership for Health-2 87,88	Smoking Cessation	Childhood and Young Adult Cancer Survivors	Web-Based
Text2Quit 89,90	A facilitated text messaging program designed to help people quit smoking	Adults who want to stop smoking	Bidirectional text messages, automated unidirectional emails and a web portal
Smoke Alert program 91	Smoking prevention	Dutch adolescents	Web-Based
iQuit 92	Smoking cessation	Smokers	Web-Based
Smoking cessation personalized feedback 93	Smoking cessation	Parents	Web-Based
QuitCoach (http://www.quitnow.org.au) 94	Maintaining abstinence from smoking	Smokers and recent quitters	Web-based
onQ 94	Maintaining abstinence from smoking	Smokers and recent quitters	SMS messages
i-cut 95	Enhance readiness to quit both tobacco and cannabis simultaneously.	Co-smokers	Web-based
Q2 96	For Quitting Smoking	Smokers	Web-based
Fun without Smokes 97	Smoking prevention	Children who transit to secondary school	Web-based, email and SMS (dependent on control/intervention group)
Action Planning Smoking Intervention 98	Smoking cessation	Adult smokers intending to quit smoking	Web-based
Tobacco cessation text messages 99	Tobacco cessation	Urban Adolescents	Text Messages
Let’s Talk About Smoking 100,101	Increase motivation to quit smoking	Young Adult Smokers With Severe Mental Illnesses	Web-based computer program
'smoke experts.nl’, in Dutch: ‘rookexperts.nl’ 102	Increase intention to quit and their receptivity to information about smoking cessation	Hardcore smokers	Web-based
Smart-T2 103	Smoking cessation	Adult smokers	Smartphone app
MiQuit 104	Smoking cessation	Pregnant smokers	Text messages (SMS)
iQuit Mindfully 105,106	Smoking Cessation	Smokers	Text messages
Can’t Even Quit 110	Smoking Cessation	Aboriginal Australians	Smartphone App
ChewFree.com 111	Smoking cessation	Smokeless tobacco users	Web-based
Committed Quitters Stop Smoking Plan (CQ PLAN) 112	Smoking cessation	Nicotine patch users	Web-based
Smoking cessation email 113	Smoking cessation	Smokers	Email
Online computer-tailored smoking cessation Intervention 113	Smoking cessation	Adults intending to quit smoking	Web-Based
Bias modification to reduce smoking 115	Quit smoking	Adult Smokers	Web-Based
slutta.no 116	Smoking Cessation	Norwegian smokers	Internet-Based
So-Lo-Mo 117	Smoking Cessation	Smokers	App
VISOR 118	Support their decision to use smoking cessation assistance	Adult smokers	Web-based
e-SBI for drug use among postpartum women 119	Decrease drug use	Postpartum women	Computer-delivered (talking character)
Peer Network Counseling (PNC-txt) 120	Reduce cannabis use	Young adults aged 18 to 25 had a Cannabis Use Disorder (CUD)	Text message-delivered
Marijuana eCHECKUPTO GO 121	Reduce marijuana use	Heavy marijuana-using college students	Web-Based
Grassessment: Evaluate Your Use of Cannabis 122	Reducing use of cannabis	Cannabis users	Web-based
Cannabis reduction targeting profiles 123	Reduce cannabis use	Young People	Web-based
Personalized marijuana feedback (PFI) 124,125	Reduce marijuana use	College Students	Web-based
Cannabis personalized normative feedback 126	Reduce cannabis-related problems	College students	Online
Hep-Net 127	Increase health-promoting behaviors and reduce risky drug use	People who inject drugs	Computer
Brief personalized feedback intervention for negative affect and cannabis 128	Reduce cannabis use, teach quit strategies and other skills to manage cravings, and teach skills to manage negative affect.	Adults using cannabis	Web-based (via Qualtrics)
SmartCoach 129,130	Life-skills training to prevent substance use.	Adolescents	Mobile Phone
Substance-impaired-driving PF 131	Target cognitions related to driving after cannabis use through personalized feedback and interactive text messaging	Young adult cannabis users	Mobile Phone
The Patient Experience Recommender System for Persuasive Communication Tailoring (PERSPeCT) 132	Smoking cessation	Adult smokers	Email messages
Mobile messaging intervention for Waterpipe Tobacco Cessation 133	Waterpipe tobacco cessation	Young adults	Mobile messages
The check your cannabis screener 134	Reduce frequency of cannabis use	Cannabis users	Online
Boozebuster 135	Alter drinking patterns	Young adults	Mobile application
M-bridge 136	Adaptive preventive intervention for drinking	Incoming first-year students	Email, website and text message reminders
Drinks:Ration 137	Reduce Alcohol Consumption	Help-Seeking Military Veterans	Mobile app
