# Supplementary material for: A systematic review on eHealth technology personalization approaches
Source: iScience. 2024 Aug 19;27(9):110771. doi: 10.1016/j.isci.2024.110771 (PMC11406103; doi:10.1016/j.isci.2024.110771)
Supplement: Table S14. eHealth technologies focusing on weight, related to Figure 4 [file mmc14.xlsx]

## Sheet: S13. Weight
Name of eHealth technology	Rationale	For whom	Mode of delivery
Shape Plan 243	Weight Control	Racial and Ethnic Minority Women	Text Messaging and email
The Biggest Loser Club 244	Weight loss	Overweight and obese adults	Web-based
Modified version of the Paving the Road to Everlasting Food and Exercise Routines (PREFER) 245,246	Weight loss	aged ≤59 years with a BMI between 27 and 43	Feedback software that interacted with the self-monitoring software
Healthy Owls 247,248	Weight loss	College students	Facebook and text messaging
Healthy4Baby 249	Promote postpartum weight loss	Urban, low-income mothers	Text messages
Weight in the Balance 250,251	Obesity Prevention	Dutch adults with a healthy weight or limited overweight (BMI between 18.5 and 30)	Web-Based
Online Total Wellbeing Diet (TWD) Portal 252	Weight loss intervention	Overweight/obese Australian adults	Web-based
Animated Conservational Agent for Weight Loss 253	Weight Loss	People from US willing to lose weight	Animated conversational agent interface
Weight Loss Text Messages 254	Weight Loss	Overweight and Obese Employees	Text Messages
Tailored Weight Loss Messages 255	Weight loss	African American Adults	Text Messages
SMART weight loss 256	Limiting energy and fat intake and increase physical activity	Overweight or obese	Mobile device
E-health4Uth Healthy Toddler 257,258	Prevent Overweight	Parents of Young Children	Web-Based
Gain- and loss-focused weight loss intervention 259	Weight loss	Racial minorities who shoulder a disproportionate obesity burden	Text messages
Telemedical Overweight Portal 260	Weight Loss	Overweight Persons	Web-Based Portal
Track 261	Obesity treatment	Medically vulnerable primary care patients	SMS, IVR calls
SmartMoms 262	Management of Gestational Weight Gain	Pregnant Women	Mobile application
Txt4two 263	Promoting healthy gestational weight gain	Women entering pregnancy at a high body mass index	Text messages, website, Facebook
Weight Watchers Online (WWO) 264	Weight loss	Overweight adults	Website and mobile app
The Biggest Loser Club 265,266	Maintenance of lost weight	Overweight and obese adults	Online
MyFitnessPal 267	Weight Loss	Adults with overweight or obesity	Smartphone app
Text Messaging for Weight Control 268	Weight Control	Adolescents	Text Messages
OnTrack 269	Weight control	People with overweight or obesity	Mobile Phone (app)
Body Balance Beyond 270	Promote modest weight loss	Women with previous gestational diabetes mellitus (GDM)	Web-Based + text messages
Computer-tailored weight loss program 271	Weight loss	Overweight adults	Web-based
Physical activity intervention 272	Weight loss	Overweight and Obese Men	Web-Based
Adiposity app 273	Promote the Mediterranean diet and increase PA	Adults in traditional counselling on physical activity	Smartphone application
POEmaS 274	Weight loss	Adults With Overweight and Obesity	Web-based
