# Supplementary material for: A systematic review on eHealth technology personalization approaches
Source: iScience. 2024 Aug 19;27(9):110771. doi: 10.1016/j.isci.2024.110771 (PMC11406103; doi:10.1016/j.isci.2024.110771)
Supplement: Table S15. eHealth technologies focusing on dietary behavior, related to Figure 4 [file mmc15.xlsx]

## Sheet: S14. Dietary behavior
Name of eHealth technology	Rationale	For whom	Mode of delivery
Good For You! 275	Dietary change	Worksites	DVDs
Bewust Eten, hoe doe je dat? 276	Increase fruit and vegetable intake and decrease high-energy snack and saturated fat intake	Adults	Web-based
Food4Me 277	Improve diet	European adults	Web-based
Fruit and Vegetables hAPP 278	Stimulating fruit and vegetable intake	People not meeting the recommended minimum intake of fruit 16+	Mobile phone app
Lose it! 279,280	Enhance dietary self-monitoring	Overweight adults	App
Front-of-pack food Labels intervention 281,282	Improve people’s food choices	Adults who have a loyalty card	Web-based
Fruit and vegetable feedback 283	Increase knowledge of recommended intake levels, increase awareness of personal intake levels, and stimulate children’s liking of fruit/vegetables and their availability in the home.	Schoolchildren	Internet
F&V (Fruit & Vegetable) Express Bites 284	Nutrition education	Young adults	Internet-based
MENU 285	Increase fruit and vegetable intake	Members aged 21 to 65 years with no evidence of a health condition contra indicating an increase in fruit and vegetable intake	Website
Dietary intervention for colorectal cancer survivors 286	To increase vegetables, whole grains, and fish and decrease processed meats, sugar-sweetened beverages, and alcohol (dietary intervention)	Colorectal cancer survivors	Web-Based + Text messages
Personal dietary intake intervention 287	Raise awareness of personal dietary intake	Adults	Web-based
Stage-Tailored Folic Acid Use Multivitamin Intervention 288	Promote folic acid-containing multivitamin use	College women	Web-based
Dairy foods tailored intervention 289	Increase consumption of dairy foods	College Students	Web-Based
Salt excretion display 290	Salt reduction	Employees	Email and salt sensor display
Monitoring-Blunting Styles Messages 291	Increase fruit and vegetable intake	Adults who have a fruit and vegetable intake below the 5 A Day guideline	Email
FATaintPHAT (VETisnietVET inDutch) 292	Promote Energy Balance	Adolescents	Web-Based
MyFood decision support system 293	Compliance to guidelines for disease-related malnutrition	Hospitalized patients who are malnourished or at risk of malnutrition	App for patients and a website for nurses
Salbi Educa 294	Improve dietary profiles as well as adherence to the Mediterranean diet	Adults in primary healthcare dietary counseling	App
DASH Cloud 295	Adherence to Dietary Approaches to Stop Hypertension	Women with high blood pressure	App and text messages
eNutri 296	Improving diet quality	Adults	Mobile web app
