# Supplementary material for: A systematic review on eHealth technology personalization approaches
Source: iScience. 2024 Aug 19;27(9):110771. doi: 10.1016/j.isci.2024.110771 (PMC11406103; doi:10.1016/j.isci.2024.110771)
Supplement: Table S16. eHealth technologies focusing on self-management and self-monitoring, related to Figure 4 [file mmc16.xlsx]

## Sheet: S15. Self-monitoring
Name of eHealth technology	Rationale	For whom	Mode of delivery
Puff City 205	Better self-management of asthma	Urban adolescents	Web-Based
Text4Heart 206	Reduce coronary heart disease	Adults with coronary heart disease	Website and SMS
SOULAGE-TAVIE (Soutien àl’autogestion - traitement -assistance Virtuelle Infirmière – enseignementor “self-management support - treatment - virtual nursing assistance and education”) 207	Improve pain relief	Patients undergoing cardiac surgery	Web-based (virtual nurse)
Care4Life 208	Achieve self-management goals	Patients with type 2 diabetes	Text Messages
MasterYourBreath (AdemDeBaas in Dutch) 209,210	Limit progression of COPD	COPD patients	Web-based
WebChoice Intervention 211	Self-Management Support on Symptom Distress, Anxiety, Depression and Self-Efficacy	Breast cancer patients	Web-Based
Internet Doctor 212	Self-management of respiratory infections	Adult patients	Internet-delivered
Reminders for asthma control 213	Improve asthma control	Adults with persistent asthma	Online
the Kanker Nazorg Wijzer (Cancer Aftercare Guide) 214-218	Increase quality of life	Cancer survivors	Web-Based
SupportBack 219,220	Support self-management of low back pain	Adults primary care patients with low back pain	Internet
Pocket PATH 221,222	Promote Self-Management	Lung Transplant Recipients	Smartphone
MyDay app 223	Diabetes self-management	Adolescents with Type 1 Diabetes	App
Building Your New Normal 224,225	Improve prostate cancer symptom self-management	Long-Term Prostate Cancer Survivors	Interactive voice response + email
My Breathing Matters 226	Digital asthma self-management intervention that supports asthma self-management using both pharmacological and non-pharmacological approaches.	Adults in primary care with impaired asthma specific QOL	Website
Diabetes self-care intervention 227	Increasing diabetes self-care behaviors	Type 1 and 2 diabetes patients	Web-based
Asthma control intervention 228	Improve asthma control	Patients with partly controlled and uncontrolled asthma	Web application / mobile phone text messaging
CHAT-DM (Cardiovascular Health and Texting-Diabetes Mellitus) 229,230	Improve glycemic control	Patients With Coronary Heart Disease and Diabetes Mellitus	Mobile Text Messages
painSELfMAnagement (SELMA) 231	Pain self-management	Patients with ongoing or cyclic pain	Chat-based (text-based healthcare chatbot)
ClinTouch 232	Help to manage their symptoms and prevent relapse	Persons with severe mental illness	Smartphone app
Mobile Health Care Environment 233	Enhancing Patient Activation and Self-Management Activities	Patients With Type 2 Diabetes	Mobile device
Healthy Directions 2 234	Increase Self-Monitoring	Adult health center patients	Web-based
Oncokompas 235	Support monitoring health-related quality of life (HRQOL) and symptoms, and obtaining personalized feedback and options for supportive care	Cancer survivors	Web-based
E-Coach 236	Improve Psychological Functioning and Self-Management	People With Chronic Kidney Disease	Internet-delivered
mHealth for health kiosk users 237	Improve BP control	Health kiosk users	Text Messages (including links to a library of BP videos)
Tät II 238,239	Self-management of Urgency and Mixed Urinary Incontinence	Women	Mobile app
CareHand 240	Exercise and Educational and Self-management Program	Adults With Rheumatoid Arthritis of the Hands	Smartphone App
Priovi 241,242	Adding a self-management intervention to care as usual (CAU)	Patients with bipolar disorder	Internet-based
