# Supplementary material for: A systematic review on eHealth technology personalization approaches
Source: iScience. 2024 Aug 19;27(9):110771. doi: 10.1016/j.isci.2024.110771 (PMC11406103; doi:10.1016/j.isci.2024.110771)
Supplement: Table S17. eHealth technologies focusing on cardiovascular factors, related to Figure 4 [file mmc17.xlsx]

## Sheet: S16. Cardiovascular factors
Name of eHealth technology	Rationale	For whom	Mode of delivery
MyOSCAR-SAHARA 355	Induce positive behavioral changes associated with reduced myocardial infarction risk factors	South Asians at risk for myocardial infarction	Website
PRO-FIT*advice 356	Reducing CVD risk	People with Familial Hypercholesterolemia	Computer
Decrease CVD risk 357	Decrease CVD risk	Affiliated primary care clinic patient for at least one year with one or more visits in the previous year; (2) diagnosed with CVD or a CVD-risk equivalent, e.g. diabetes; (3) having at least one modifiable outcome, e.g. hypertension or actively smoking.	Web-based
My Healthy Heart Profile 358	Prevention of cardiovascular diseases	Patient with metabolic syndrome	Web-based
Habit strength for lifestyle intervention 359	Improve habit strength for physical activity and fruit and vegetable consumption	People who want to reduce their cardiovascular risk	Web-Based
PerfectFit 360	Improve Health Behavior and Health	Employees at risk for cardiovascular diseases	Web-Based
Do Cardiac Health 361,362	Change unhealthy habits through the increase of behavioral flexibility	Patients with cardiovascular disease (coronary artery disease, CAD; heart failure, HF; and hypertension, HTf	CarePortal, Moves app, Do Something Different (behavioral program), Beddit, Fitbit, blood pressure monitor, COOKiT, and Vire (the Do CHANGE app).
“ikkegideg.no” (Norwegian for “Don’t give up”) 363,364	Maintain level of physical activity for secondary prevention of cardiovascular diseases and cardiac rehabilitation	Adults in cardiac rehabilitation stay	Internet- and mobile-based
mHealth-based lifestyle intervention 365	Reduce blood pressure and prevent progression to hypertension, promote weight loss, and improve diet quality and physical activity	Adults with prehypertension	mHealth
Renata 366	Facilitate physical activity and fruit and vegetable consumption (to decrease cardiovascular risk)	Individuals with cardiovascular risk	Web-Based
Computerization of Medical Practices for the Enhancement of Therapeutic Effectiveness (COMPETE III) CDSS intervention 367	Lower vascular risk and prevent future vascular events	Older adults at increased risk of vascular event	Web-Based
CONNECT for cardiovascular disease management 368,369	Improving CVD risk factor control through better adherence to prescribed medications and lifestyle recommendation	Patient with or at risk of cardiovascular disease	Internet-based
DASH 370	Improve blood pressure and weight	Hypertensive patients in community settings	App
