# Supplementary material for: A systematic review on eHealth technology personalization approaches
Source: iScience. 2024 Aug 19;27(9):110771. doi: 10.1016/j.isci.2024.110771 (PMC11406103; doi:10.1016/j.isci.2024.110771)
Supplement: Table S18. eHealth technologies focusing on adherence, related to Figure 4 [file mmc18.xlsx]

## Sheet: S17. Adherence
Name of eHealth technology	Rationale	For whom	Mode of delivery
SMS4Stroke, TalkingPrescriptions 336,337	Improve medication adherence	Adult stroke patients with prescription	SMS, Interactive Voice Response
Tailoring messages for medication adherence 338,339	Improving medication adherence	Adults with diabetes	Text messages
Mobile.Net 340,341	Encourage Adherence to Medication and Follow-up	People With Psychosis	Text Messages (SMS)
Individualized Texting for Adherence Building (iTAB) 342,343	Adherence building	HIV-infected persons	Text messages
Smartphone Med Adherence Stops Hypertension, SMASH app 344	Addressing MA and BP control	Hispanic adults with uncontrolled hypertension (HTN) and poor medication adherence (MA)	App
PrEPmate 345,346	Enhance preexposure prophylaxis adherence	Young men who have sex with men	SMS and interactive online content
Tailored mHealth adherence intervention 347	Improve medication adherence	Minority patients with increased cardiovascular risk	Tablet-delivered
IBD medication adherence 348	Improve adherence to medication	Patients with inflammatory bowel disease [IBD]	Online
Smartphone Medication Adherence Saves Kidneys (SMASK) 349,350	Improving medication adherence	Kidney transplantation patients	Smartphone app
Personal Education Program (PEP-NG) 351	Reduce adverse self-medication behaviors	Older adults with hypertension	Tablet computer
Modification intensification questions 352	Ask questions that lead to medication intensification	Patients with uncontrolled blood pressure	Web-Based
Tailored Multimedia Intervention 353	Improve adherence	Patients with Crohn’s disease or Ulcerative Colitis	Text messages
Care4Today 354	Improve rivaroxaban ADHEREnce in atrial fibrillation	Adults with a rivaroxaban prescription (and dashboard on which clinicians and caregiver could view the data)	App-based
