# Supplementary material for: A systematic review on eHealth technology personalization approaches
Source: iScience. 2024 Aug 19;27(9):110771. doi: 10.1016/j.isci.2024.110771 (PMC11406103; doi:10.1016/j.isci.2024.110771)
Supplement: Table S19. eHealth technologies focusing on sleep, related to Figure 4 [file mmc19.xlsx]

## Sheet: S18. Sleep
Name of eHealth technology	Rationale	For whom	Mode of delivery
Sleep Healthy Using the Internet [SHUTi] 391,392	Improve insomnia	Adults with chronic insomnia	Web-Based
Sleep to Stay Awake (sleeptostayawake.org) 393	Sleep Education	College Students	Online
Internet CBTi for insomnia 394	Decrease insomnia	Military Personnel	Internet-Delivered
eCBT-I 395	Improve insomnia disorder	Adults with insomnia disorder	Online
Sleepsy 396	Reduce insomnia	Adults with chronic insomnia	Internet-Based
Customized sleep profile (CSP) 397,398	Providing treatment recommendations for sleep problems in early childhood	Mothers and their young children with sleep problems	Internet-based
MORE Energy mHealth (mobile) intervention 399	Improve health-related behavior and sleep and reduce fatigue	Airline pilots	Mobile application (app)
Health Care Internet of Things System 400	Provide sleep feedback on habitual sleep behavior and momentary symptoms in daily life	Japanese office workers	Smartphone app and a wearable activity monitor
