# Supplementary material for: A systematic review on eHealth technology personalization approaches
Source: iScience. 2024 Aug 19;27(9):110771. doi: 10.1016/j.isci.2024.110771 (PMC11406103; doi:10.1016/j.isci.2024.110771)
Supplement: Table S20. eHealth technologies focusing on screening, related to Figure 4 [file mmc20.xlsx]

## Sheet: S19. Screening
Name of eHealth technology	Rationale	For whom	Mode of delivery
CRC screening intervention 401	Increase colorectal cancer (CRC) screening uptake	Unscreened women	Web-based
Hepatitis B virus screening intervention 402,403	Promote Hepatitis B virus (HBV) screening	Turkish migrants in the Netherlands	Web-Based
Pink Ribbon 404	Instructions for breast examination	Adult women	Web-Based
RU@Risk 405	Promote sexually transmitted disease (STD) testing	Young adults	Web-based
Increasing Colorectal Cancer Screening 406,407	Increasing Colorectal Cancer Screening	Senior women	Web-based
Interventions on Colorectal Cancer Screening 408	Increase screening use	Primary care practice patients	Messages
ENGAGED-2 intervention 409	Mitigate breast cancer risk and breast MRI	Middle-aged women	Web-Based
