# Supplementary material for: A systematic review on eHealth technology personalization approaches
Source: iScience. 2024 Aug 19;27(9):110771. doi: 10.1016/j.isci.2024.110771 (PMC11406103; doi:10.1016/j.isci.2024.110771)
Supplement: Table S21. eHealth technologies focusing on partner violence, related to Figure 4 [file mmc21.xlsx]

## Sheet: S20. Partner violence
Name of eHealth technology	Rationale	For whom	Mode of delivery
The Safety Decision Aid / isafe / iCANPlan4Safety / myPlan Kenya app 422-426	Help understand their risk for repeat and near-lethal intimate partner violence, clarify priorities related to safety, and develop an action plan customized to these priorities	Women at risk of and experiencing intimate partner violence	Web-based / Mobile app
I-DECIDE 427	Healthy relationship tool and safety decision aid	Women experiencing intimate partner violence	Online
