# Supplementary material for: A systematic review on eHealth technology personalization approaches
Source: iScience. 2024 Aug 19;27(9):110771. doi: 10.1016/j.isci.2024.110771 (PMC11406103; doi:10.1016/j.isci.2024.110771)
Supplement: Table S22. eHealth technologies focusing on other, related to Figure 4 [file mmc22.xlsx]

## Sheet: S21. Other
Name of eHealth technology	Rationale	For whom	Mode of delivery
www.coaching-kidsprogram.com 428	Providing materials and advice on how to encourage their children to brush their teeth more frequently and with less fuss.	Parents	Web-Based
www.voorkomblessures.nl 429	Prevent sports injuries by modifying the determinants of preventive behaviour and ultimately increase positive behaviour towards the prevention of sports injuries	Individual athletes aged between 18 and 35 years	Website
WebTIPS 430,431	Behavioral preparation for undergoing outpatient surgery	Children undergoing outpatient surgery and their parents	Web-based
PRISM 432	Reduce mood symptoms	Outpatients diagnosed with either Bipolar Disorder I or II	Mobile enabled web-based program
Gymcentral (http://gymcentral.net) 433-435	Enable and motivate to participate in group training sessions from home, under the supervision of a human coach.	Older adults	Web and tablet application
VMMC Uptake intervention 436	VMMC uptake	Uncircumcised Males	SMS-Based
HIV transmission application 437	Reduce HIV Transmission Behavior	Men Who have Sex with Men	Internet Application
Personalized knee osteoarthritis risk calculator 438,439	Raise awareness of modifiable risk factors for the condition	Young Adults	Web-Based
Together 440	Improve advanced care planning	Women with advanced ovarian cancer	Web-based
IVR calls to improve post-discharge follow-up 441,442	Improve post-discharge follow-up	Patients with chronic illness and their informal caregivers or "Care Partner" (CP)	IVR (interactive voice response) calls (patients) + email (clinician team, care partners)
Intervention on women's breast health behaviors 443	Help women make better breast health choices	Women from the general public	Website
Therapeutic Exercise Resource Center (TERC) 444,445	Evaluate, prescribe, monitor and adjust therapeutic exercise programs for patients with knee osteoarthritis	Patients with knee osteoarthritis	Computer (website)
Mobile WACh 446	Improve exclusive breastfeeding and early postpartum contraception	Pregnant women	SMS
Ikherstel 447,448	Enhance postoperative recovery	Patients undergoing general surgical or gynecological procedures	Website, app, and an activity tracker
Babyscripts app 449	Facilitate a reduced in-person visit schedule for low-risk pregnancies while maintaining patient and provider satisfaction	Women aged between 18 and 40 years, presenting for a first trimester (up to 13 weeks gestational age) verification of pregnancy or new OB visit, and who were considered low-risk	Smartphone application
Efil breath 450,451	COPD rehabilitation	Patients with chronic obstructive pulmonary disease, lung cancer, breast cancer, and others	App + Central Patient Monitoring Website for Health Care Workers
Shared decision mechanical ventilation 452	Provide support in the shared decision-making process for the provision of prolonged mechanical ventilation	Surrogate Decision Makers of Patients With Prolonged Mechanical Ventilation	Web-based
Blended home-based exercise intervention 453,454	Counteract the decline in physical function and sarcopenia	Aging population (>55 years)	A tablet PC with developed app
PRIMIT 455,456	Encourage more frequent handwashing	Adults with at least one household member	Web-based
mMITRA 457,458	Decrease levels of anemia	Women from when they are 6 weeks pregnant until their child reached 1 year of age	Mobile phone-based voice messaging service
Lung cancer help seeking intervention 459,460	Encouraging help-seeking behavior for lung cancer symptoms	Adults with undiagnosed symptoms	Website
SlowMo 461,462	Providing access in daily life to SlowMo strategies and individualized safer-thought bubbles	People with psychosis	Web app
ExerciseGuide 463	Provide personalized exercises	Individuals with Metastatic Prostate Cancer	Web- and Telephone-Based
