# Supplementary material for: A systematic review on eHealth technology personalization approaches
Source: iScience. 2024 Aug 19;27(9):110771. doi: 10.1016/j.isci.2024.110771 (PMC11406103; doi:10.1016/j.isci.2024.110771)
Supplement: Table S23. Examples of the different types of segmentation variables, related to Figure 3 [file mmc23.xlsx]

## Sheet: S22. Segmentation variables
Type of segmentation variables (n)	Examples
Behavioral (269)	Alcohol consumption, physical activity, vegetable consumption, frequency of binge eating, exercise habits, smoking, sun protection behaviors, risky and protective sexual behaviors, gambling, step counts, sedentary behavior, aerobic and resistance-based physical activity, drug use, weighting frequency, food purchases, sleep window
Determinants (161)	Stage of change, decisional balance, temptations, vaccine-related knowledge, attitudes and vaccine intention, self-efficacy, risk for smoking relapse, perceived susceptibility, risk perception, perceived norms, perceptions of the pros and cons of mammography, concerns, beliefs, experiences, parents’ stated opinions, condom use motivation, perceived behavioral control, perceived barriers, craving …
Health (103)	Work-related fatigue, symptoms, epilepsy onset and severity, bmi, presence of a chronic physical limitation, phenotype, genotype, fitness level, weight, medical conditions, cancer type, rating of perceived exertion during exercise, weight, heart-rate zone, ALDH2 genotype, gestational week, systolic and diastolic blood pressure, glucose level, antidiabetic medication, salt excretion, nutrition-rel…
Demographic (97)	Name, skin color, hair color, race, sexual orientation, age, gender, nurse name, job title, gender of the child, educational level, main occupation, marital status, work status
Preferences (94)	Preference for two content themes, tastes in food and selected price range, preference on how to receive messages, needs, preference for message frequency, preferences regarding when to receive messages, preference of increasing their current step level with 500 or 1000 steps per week, preference for intensity of exercises, preference for endurance training or strength and flexibility training, p…
Psychological (43)	Distress, depression including suicide risk, anxiety, panic disorder, negative consequences experienced from behavior, body dissatisfaction, negative mood, positive mood, daily stress, psychological processes relevant to ACT (fighting your feelings, stuck in thoughts, running on autopilot, disconnected from values), wellbeing, resilience, anxiety symptoms, comorbid mental health problems, suicida…
Environmental (35)	Exercise resources, user’s location, occupational exposures, cannabis use in peer network, flight schedule characteristics (eg short versus long haul), social support, work limitations, home food-environment, presence of smoking children and/or a smoking partner, supportive person, time of the day, day of the week, weather, neighborhood, possession of a garden, having a job with short or long lun…
eHealth interaction (20)	Website visits after viewing messages, not logging in for 7 days, tracking frequency, app use, usage of the online diet and physical activity diary, usage patterns, whether diary, program site was used and weekly weight was entered, adherence, active components users did not navigate to, whether participants viewed their feedback, days in the program, whether users viewed their personalized norma…
Technology (0)	-
